# Supplementary material for: Silencing of Glycogen Synthase Kinase 3 Significantly Inhibits Chitin and Fatty Acid Metabolism in Asian Citrus Psyllid, Diaphorina citri
Source: Int J Mol Sci. 2022 Aug 25;23(17):9654. doi: 10.3390/ijms23179654 (PMC9455978; doi:10.3390/ijms23179654)
Supplement: Supplementary file 1 [file ijms-23-09654-s001.zip]

Archive with 4 entries (4 files):
- Table S1.pdf
- Table S2.xls.xlsx
- Table S3.xlsx
- Table S4.xlsx
