# Supplementary material for: Silencing of Glycogen Synthase Kinase 3 Significantly Inhibits Chitin and Fatty Acid Metabolism in Asian Citrus Psyllid, Diaphorina citri
Source: Int J Mol Sci. 2022 Aug 25;23(17):9654. doi: 10.3390/ijms23179654 (PMC9455978; doi:10.3390/ijms23179654)
Supplement: Supplementary file 1 [file ijms-23-09654-s001.zip › Table S2.xls.xlsx]

## Sheet: Table S2
A summary of the transcriptomes in the different samples
Sample	Library	Raw reads	Raw bases	Clean reads	Clean bases	Error rate	Q20	Q30	GC percent
dsDcGSK3-24-1	FRAS220021113-1r	43828620	6.57G	40506422	6.08G	0.03	96.59	91.74	39.39
dsDcGSK3-24-2	FRAS220021114-1r	45676230	6.85G	43941144	6.59G	0.03	96.07	90.81	42.73
dsDcGSK3-24-3	FRAS220021115-1r	45163600	6.77G	42166692	6.33G	0.03	96.17	90.95	42.28
dsGFP-24-1	FRAS220021116-1r	44205646	6.63G	41587526	6.24G	0.03	96.25	91.14	41.89
dsGFP-24-2	FRAS220021117-1r	43172086	6.48G	40357952	6.05G	0.03	96.28	91.1	42.04
dsGFP-24-3	FRAS220021118-1r	44495170	6.67G	41782344	6.27G	0.03	96.19	91.05	43.1
dsDcGSK3-48-1	FRAS220021119-1r	45591136	6.84G	41535154	6.23G	0.03	97.08	92.18	39.03
dsDcGSK3-48-2	FRAS220021120-1r	40983298	6.15G	38889614	5.83G	0.03	96.35	91.31	42.66
dsDcGSK3-48-3	FRAS220021121-1r	45954824	6.89G	42260254	6.34G	0.03	97.21	92.44	40.96
dsGFP-48-1	FRAS220021122-1r	43681402	6.55G	40019100	6.0G	0.03	97.66	93.33	38.05
dsGFP-48-2	FRAS220021123-1r	47783522	7.17G	43957846	6.59G	0.03	96.3	91.21	41.67
dsGFP-48-3	FRAS220021124-1r	40701080	6.11G	40646136	6.1G	0.03	97.25	92.55	40.65
