# Supplementary material for: Silencing of Glycogen Synthase Kinase 3 Significantly Inhibits Chitin and Fatty Acid Metabolism in Asian Citrus Psyllid, Diaphorina citri
Source: Int J Mol Sci. 2022 Aug 25;23(17):9654. doi: 10.3390/ijms23179654 (PMC9455978; doi:10.3390/ijms23179654)
Supplement: Supplementary file 1 [file ijms-23-09654-s001.zip › Table S3.xlsx]

## Sheet: Table S3
	A summary of reads mapped to D. citri genome in different samples
Sample	Total reads	Total map	Unique map	Multiple map	Read1 map	Read2 map	Positive map	Negative map	Splice map	Unsplice map	Proper map
dsGSK3_24_1	40506422	31,784,571 (78.47%)	26,754,409 (66.05%)	5,030,162 (12.42%)	13,578,011 (33.52%)	13,176,398 (32.53%)	13,381,016 (33.03%)	13,373,393 (33.02%)	7,947,720 (19.62%)	18,806,689 (46.43%)	21,025,860 (51.91%)
dsGSK3_24_2	43941144	34,344,703 (78.16%)	29041,532 (66.09%)	5,303,171 (12.07%)	14,785,354 (33.65%)	14,256,178 (32.44%)	14,480,132 (32.95%)	14,561,400 (33.14%)	9,456,452 (21.52%)	19,585,080 (44.57%)	22,567,034 (51.36%)
dsGSK3_24_3	42166692	32,592,895 (77.3%)	27,310,090 (64.77%)	5,282,805 (12.53%)	13,890,678 (32.94%)	13,419,412 (31.82%)	13,651,158 (32.37%)	13,658,932 (32.39%)	9,102,422 (21.59%)	18,207,668 (43.18%)	21,163,450 (50.19%)
dsGFP_24_1	41587526	32,269,610 (77.59%)	27,214,263 (65.44%)	5,055,347 (12.16%)	13,838,426 (33.28%)	13,375,837 (32.16%)	13,607,089 (32.72%)	13,607,174 (32.72%)	9,017,218 (21.68%)	18,197,045 (43.76%)	21,081,404 (50.69%)
dsGFP_24_2	40357952	31,432,526 (77.88%)	26,332,150 (65.25%)	5,100,376 (12.64%)	13,362,866 (33.11%)	12,969,284 (32.14%)	13,167,933 (32.63%)	13,164,217 (32.62%)	8,550,484 (21.19%)	17,781,666 (44.06%)	20,440,948 (50.65%)
dsGFP_24_3	41782344	32,418,487 (77.59%)	26,997,960 (64.62%)	5,420,527 (12.97%)	13,733,447 (32.87%)	13,264,513 (31.75%)	13,517,185 (32.35%)	13,480,775 (32.26%)	8,918,374 (21.34%)	18,079,586 (43.27%)	20,812,230 (49.81%)
dsGSK3_48_1	41535154	32,145,689 (77.39%)	26,934,225 (64.85%)	5,211,464 (12.55%)	13,511,368 (32.53%)	13,422,857 (32.32%)	13,450,121 (32.38%)	13,484,104 (32.46%)	8,001,892 (19.27%)	18,932,333 (45.58%)	21,511,914 (51.79%)
dsGSK3_48_2	38889614	30,270,911 (77.84%)	25,396,217 (65.3%)	4,874,694 (12.53%)	12,910,985 (33.2%)	12,485,232 (32.1%)	12,705,986 (32.67%)	12,690,231 (32.63%)	8,800,540 (22.63%)	16,595,677 (42.67%)	19,543,170 (50.25%)
dsGSK3_48_3	42260254	33,192,001 (78.54%)	27,724,920 (65.61%)	5,467,081 (12.94%)	13,908,725 (32.91%)	13,816,195 (32.69%)	13,866,006 (32.81%)	13,858,914 (32.79%)	8,891,282 (21.04%)	18,833,638 (44.57%)	21,533,598 (50.95%)
dsGFP_48_1	40019100	31,671,159 (79.14%)	26,680,869 (66.67%)	4,990,290 (12.47%)	13,351,069 (33.36%)	13,329,800 (33.31%)	13,355,871 (33.37%)	13,324,998 (33.3%)	7,763,324 (19.4%)	18,917,545 (47.27%)	21,348,862 (53.35%)
dsGFP_48_2	43957846	33,878,922 (77.07%)	28,558,677 (64.97%)	5,320,245 (12.1%)	14,519,765 (33.03%)	14,038,912 (31.94%)	14,278,711 (32.48%)	14,279,966 (32.49%)	9,323,539 (21.21%)	19,235,138 (43.76%)	21,813,932 (49.62%)
dsGFP_48_3	40646136	31,293,510 (76.99%)	26,471,418 (65.13%)	4,822,092 (11.86%)	13,260,495 (32.62%)	13,210,923 (32.5%)	13,235,401 (32.56%)	13,236,017 (32.56%)	8,720,337 (21.45%)	17,751,081 (43.67%)	20,761,994 (51.08%)
