# Supplementary material for: Silencing of Glycogen Synthase Kinase 3 Significantly Inhibits Chitin and Fatty Acid Metabolism in Asian Citrus Psyllid, Diaphorina citri
Source: Int J Mol Sci. 2022 Aug 25;23(17):9654. doi: 10.3390/ijms23179654 (PMC9455978; doi:10.3390/ijms23179654)
Supplement: Supplementary file 1 [file ijms-23-09654-s001.zip › Table S4.xlsx]

## Sheet: dsDcGSK3-24_vs_DcGFP-24
Identification of differentially expressed genes at 24 h in different samples
Gene ID	dsDcGSK3-24-1	dsDcGSK3-24-2	dsDcGSK3-24-3	dsGFP-24-1	dsGFP-24-2	dsGFP-24-3	dsDcGSK3-24	dsGFP-24	log2FoldChange	P-value	P-adj	Gene description
novel.2998	5.23227	28.3947	8.052	47.0669	103.151	163.546	13.893	104.588	-2.9112	9.105e-07	0.0240945	- && - && -
103517833	80.577	115.537	65.3107	271.615	200.351	332.203	87.1415	268.056	-1.622	1.48214e-06	0.0240945	uncharacterized LOC103517833
113472599	2.09291	4.89563	0	38.2419	24.7959	26.5762	2.32951	29.8713	-3.70692	5.03729e-06	0.0545925	uncharacterized LOC113472599
103506557	126.621	112.6	243.349	65.6976	34.7143	36.7979	160.857	45.7366	1.81497	1.21365e-05	0.0986486	cytochrome P450 307a1%2C transcript variant X2
103524881	7.32518	39.1651	26.84	0.980561	0.991836	1.02216	24.4434	0.998187	4.61711	2.54363e-05	0.142645	uncharacterized LOC103524881
103508333	29.3007	50.9146	59.048	286.324	253.91	59.2855	46.4211	199.84	-2.10374	2.63238e-05	0.142645	uncharacterized LOC103508333
103523358	35.5794	55.8102	15.2093	149.045	265.812	65.4184	35.533	160.092	-2.17512	3.41724e-05	0.158721	uncharacterized protein MAL13P1.336-like
103515125	1650.26	797.009	697.84	357.905	341.192	502.904	1048.37	400.667	1.38745	8.99138e-05	0.339847	probable 60S ribosomal protein L37-A%2C transcript variant X1
113467478	24.0684	38.1859	84.0987	12.7473	9.91836	6.13298	48.7843	9.59954	2.34725	9.40739e-05	0.339847	uncharacterized LOC113467478
103520696	49.1833	21.5408	17.8933	24.514	285.649	160.48	29.5392	156.881	-2.4131	0.000130459	0.424162	sorbitol dehydrogenase-like
103505923	119.296	225.199	116.307	306.916	312.428	579.567	153.6	399.637	-1.37948	0.000192858	0.533916	uncharacterized LOC103505923
103513951	105.692	134.14	141.357	151.006	629.816	370.023	127.063	383.615	-1.59347	0.000197059	0.533916	heat shock protein 70 A1-like
103521032	918.787	263.385	316.712	203.957	121.996	175.812	499.628	167.255	1.57816	0.00029169	0.605027	cysteine dioxygenase type 1-like
novel.2962	55.4621	19.5825	16.104	328.488	37.6898	88.9282	30.3829	151.702	-2.32507	0.000295861	0.605027	- && - && -
novel.3796	31.3936	10.7704	16.104	3.92224	0	0	19.4227	1.30741	3.8738	0.000296348	0.605027	- && - && -
103521012	142.318	195.825	82.3093	447.136	314.412	272.918	140.151	344.822	-1.30032	0.00029774	0.605027	disorganized muscle protein 1-like
113466545	20.9291	51.8937	50.996	107.862	109.102	115.504	41.2729	110.823	-1.41983	0.000337887	0.646218	uncharacterized LOC113466545
103512907	467.765	880.235	432.124	1134.51	1574.04	1242.95	593.375	1317.17	-1.15052	0.000360759	0.651632	glycogen phosphorylase
103512466	111.971	131.203	61.732	167.676	236.057	389.444	101.635	264.392	-1.38065	0.000424998	0.692348	uncharacterized LOC103512466
113466628	293.007	187.992	194.143	98.0561	102.159	116.527	225.047	105.581	1.09111	0.00042589	0.692348	uncharacterized LOC113466628
novel.9948	58.6014	46.9981	58.1533	129.434	108.11	122.66	54.5843	120.068	-1.13723	0.000475206	0.700259	- && - && -
103509439	56.5085	114.558	76.9413	128.453	238.041	253.496	82.6692	206.664	-1.32077	0.000483717	0.700259	uncharacterized LOC103509439
103520332	18.8362	44.0607	35.7867	51.9697	135.882	113.46	32.8945	100.437	-1.60686	0.00049537	0.700259	heat shock protein 70 A1-like
103510207	116.156	230.095	101.992	303.974	339.208	394.555	149.414	345.912	-1.21143	0.000518044	0.701798	serine-rich adhesin for platelets-like
113470443	1068.43	375.005	519.801	357.905	200.351	202.388	654.412	253.548	1.36737	0.000578696	0.752606	uncharacterized LOC113470443
103509064	638.337	304.508	320.291	226.51	171.588	150.258	421.045	182.785	1.20287	0.000605933	0.757719	UDP-glucuronosyltransferase 2B18
103514586	43.9511	36.2277	47.4173	137.279	164.645	54.1746	42.532	118.699	-1.48066	0.000648829	0.768245	uncharacterized LOC103514586
103505568	72.2053	34.2694	35.7867	139.24	96.2081	122.66	47.4205	119.369	-1.33673	0.000661608	0.768245	prostaglandin E synthase-like
108253598	581.829	320.174	36.6813	39.2224	24.7959	8.17731	312.895	24.0652	3.6998	0.000788688	0.884228	eukaryotic translation initiation factor eIF1
103524398	3928.39	2747.43	4231.77	1928.76	2162.2	1933.93	3635.86	2008.3	0.856343	0.000832468	0.894768	uncharacterized LOC103524398
108254003	12.5574	5.87476	13.42	44.1252	26.7796	42.9309	10.6174	37.9452	-1.83537	0.00085313	0.894768	uncharacterized LOC108254003
113465414	30.3472	54.8311	66.2053	131.395	151.751	88.9282	50.4612	124.025	-1.29338	0.000958914	0.951314	cubilin-like
113467495	1.04645	42.1024	32.208	0.980561	4.95918	0	25.119	1.97991	3.66258	0.00100312	0.951314	uncharacterized LOC113467495
novel.9940	44.9975	17.6243	38.4707	100.017	77.3632	83.8174	33.6975	87.0659	-1.37067	0.00102028	0.951314	- && - && PF00665:Integrase core domain
103508522	93.1344	111.62	102.887	29.4168	33.7224	63.3741	102.547	42.1711	1.28406	0.00102408	0.951314	uncharacterized LOC103508522
113468491	438.464	138.057	291.661	149.045	96.2081	102.216	289.394	115.823	1.32038	0.00106108	0.958304	uncharacterized LOC113468491
113465352	38.7188	58.7476	105.571	194.151	89.2653	296.427	67.679	193.281	-1.51029	0.00116396	0.999967	ATP-dependent RNA helicase DBP2-like
103505737	23.022	36.2277	33.9973	59.8142	109.102	68.4849	31.0823	79.1337	-1.34536	0.00120647	0.999967	scavenger receptor class B member 1-like
103519661	0	3.91651	3.57867	22.5529	16.8612	14.3103	2.49839	17.9081	-2.8152	0.00123254	0.999967	glutactin-like
novel.2610	5.23227	6.85388	8.94667	25.4946	31.7388	24.5319	7.01094	27.2551	-1.95027	0.00126997	0.999967	- && - && -
103520276	238.592	282.967	131.516	395.166	434.424	518.237	217.692	449.276	-1.04637	0.00130869	0.999967	alpha%2Calpha-trehalose-phosphate synthase [UDP-forming]
103507926	656.127	1196.49	1263.27	1159.02	3619.21	2671.93	1038.63	2483.39	-1.25744	0.00137323	0.999967	heat shock protein 70 B2
103508055	3955.6	4005.61	3407.79	4433.12	9829.1	8339.83	3789.66	7534.01	-0.991364	0.00140787	0.999967	heat shock protein 83
103516332	1.04645	6.85388	1.78933	14.7084	22.8122	20.4433	3.22989	19.3213	-2.5792	0.00168147	0.999967	NEDD8-specific protease 1-like
103518554	26.1614	18.6034	33.9973	103.939	97.2	31.6871	26.254	77.6088	-1.56205	0.00170378	0.999967	uncharacterized LOC103518554
novel.2427	11.511	31.332	15.2093	63.7365	44.6326	58.2633	19.3508	55.5441	-1.52015	0.00173266	0.999967	- && - && -
novel.7471	0	1.95825	4.47333	21.5723	9.91836	18.3989	2.14386	16.6299	-2.91371	0.00184718	0.999967	- && - && -
novel.9925	0	0.979126	0	8.82505	15.8694	4.08865	0.326375	9.59436	-4.78599	0.00188347	0.999967	- && - && -
103510842	4.18582	1.95825	63.5213	1.96112	1.98367	2.04433	23.2218	1.99637	3.54607	0.00188817	0.999967	uncharacterized LOC103510842
103516510	23.022	27.4155	62.6267	90.2116	93.2326	101.194	37.6881	94.8795	-1.32442	0.00199322	0.999967	ATP-dependent 6-phosphofructokinase-like
novel.3306	14.6504	20.5617	7.15733	38.2419	52.5673	37.82	14.1231	42.8764	-1.60933	0.00205409	0.999967	- && - && -
103516905	44.9975	32.3112	22.3667	164.734	62.4857	55.1968	33.2251	94.1389	-1.50727	0.00209738	0.999967	uncharacterized LOC103516905
103521187	14.6504	23.499	17.8933	46.0864	57.5265	42.9309	18.6809	48.8479	-1.38531	0.00224187	0.999967	echinoderm microtubule-associated protein-like CG42247
novel.4794	84.7628	158.618	127.937	321.624	243	193.189	123.773	252.604	-1.02832	0.00233385	0.999967	- && - && PF16078:2-oxoglutarate dehydrogenase N-terminus
103509456	12.5574	24.4782	15.2093	50.0086	41.6571	49.0638	17.415	46.9099	-1.42837	0.00237337	0.999967	protein rogdi
novel.5888	8.37163	10.7704	11.6307	22.5529	31.7388	45.9973	10.2576	33.4297	-1.69905	0.00239806	0.999967	- && - && -
103513952	49.1833	232.053	130.621	174.54	517.739	457.929	137.286	383.403	-1.48082	0.00261951	0.999967	heat shock protein 68-like
novel.7533	39.7653	11.7495	16.104	3.92224	5.95102	4.08865	22.5396	4.65397	2.27058	0.0026409	0.999967	- && - && -
103520974	468.811	540.478	319.396	1377.69	989.853	493.705	442.895	953.749	-1.10705	0.0026897	0.999967	uncharacterized LOC103520974
novel.5707	118.249	70.4971	67.9947	36.2808	42.649	34.7535	85.5804	37.8944	1.17273	0.00273849	0.999967	- && - && -
113466861	2346.15	844.007	879.457	902.116	304.494	375.134	1356.54	527.248	1.36309	0.00274809	0.999967	formate--tetrahydrofolate ligase-like
novel.7655	259.521	167.431	236.192	123.551	110.094	122.66	221.048	118.768	0.896041	0.00277112	0.999967	- && - && -
103514075	714.728	557.123	320.291	861.913	1048.37	1190.82	530.714	1033.7	-0.962459	0.00278599	0.999967	flocculation protein FLO11
103508499	0	0	6.26267	10.7862	18.8449	23.5098	2.08756	17.7136	-3.02871	0.00284005	0.999967	LIM domain-binding protein 2-like
103519425	0	0.979126	4.47333	10.7862	28.7633	8.17731	1.81749	15.9089	-3.08181	0.00286104	0.999967	uncharacterized LOC103519425
103518581	116.156	166.451	157.461	339.274	326.314	192.167	146.69	285.918	-0.962249	0.00286296	0.999967	uncharacterized LOC103518581
novel.9332	35.5794	46.0189	25.9453	82.3671	73.3959	80.7509	35.8479	78.838	-1.13976	0.00290639	0.999967	- && - && -
103514854	1888.85	4679.24	2061.31	4436.06	6471.73	7327.89	2876.47	6078.56	-1.07942	0.00302789	0.999967	mantle protein-like
novel.9514	2.09291	8.81214	14.3147	9.80561	59.5102	44.9752	8.40657	38.097	-2.16518	0.00310736	0.999967	- && Q9VX98.3 RecName: Full=Density-regulated protein homolog && -
103512392	2857.87	3782.36	1689.13	6469.74	4824.29	4699.91	2776.45	5331.31	-0.941338	0.00312953	0.999967	twitchin-like
novel.2296	599.618	124.349	150.304	109.823	112.078	95.0612	291.424	105.654	1.46262	0.00313212	0.999967	- && - && -
103515513	25.1149	43.0816	9.84133	53.9309	96.2081	68.4849	26.0126	72.8746	-1.49096	0.00329321	0.999967	uncharacterized LOC103515513
103512865	7.32518	12.7286	9.84133	50.0086	56.5347	9.19947	9.96505	38.5809	-1.95188	0.00333929	0.999967	uncharacterized LOC103512865
113471181	59.6479	96.9335	67.1	107.862	140.841	238.164	74.5605	162.289	-1.12127	0.00334059	0.999967	uncharacterized LOC113471181
113472085	7.32518	8.81214	16.104	50.9892	13.8857	50.086	10.7471	38.3203	-1.82481	0.00344701	0.999967	CCR4-NOT transcription complex subunit 1-like
103517754	77.4376	132.182	65.3107	119.628	214.237	277.006	91.6434	203.624	-1.15211	0.00352106	0.999967	glucose dehydrogenase [FAD%2C quinone]-like
novel.1337	2.09291	6.85388	7.15733	27.4557	36.6979	9.19947	5.36804	24.451	-2.17576	0.00362559	0.999967	- && - && -
103521697	295.1	196.804	220.983	116.687	155.718	112.438	237.629	128.281	0.888572	0.003664	0.999967	transmembrane protein 230
103516028	706.357	267.301	438.387	332.41	136.873	88.9282	470.682	186.071	1.33822	0.00367776	0.999967	probable methylcrotonoyl-CoA carboxylase beta chain%2C mitochondrial%2C transcript variant X3
103522894	0	0	0	7.84449	7.93469	2.04433	0	5.94117	-5.05675	0.00369584	0.999967	protein flightless-1-like
113469149	110.924	111.62	53.68	180.423	247.959	149.236	92.0748	192.539	-1.067	0.00377003	0.999967	plexin A3-like
novel.2275	27.2078	18.6034	22.3667	3.92224	8.92653	5.11082	22.726	5.98653	1.92326	0.00386513	0.999967	- && - && -
novel.8299	21.9755	38.1859	24.156	9.80561	7.93469	8.17731	28.1058	8.6392	1.7015	0.00387183	0.999967	- && - && -
novel.7066	17.7897	4.89563	9.84133	37.2613	23.8041	43.953	10.8422	35.0061	-1.69847	0.00391447	0.999967	- && - && -
103508352	23.022	59.7267	20.5773	63.7365	105.135	93.0168	34.442	87.296	-1.34261	0.00391517	0.999967	pyridine nucleotide-disulfide oxidoreductase domain-containing protein 2-like
novel.2101	79.5305	83.2257	76.9413	159.831	175.555	115.504	79.8992	150.297	-0.91215	0.00392112	0.999967	- && - && -
103517768	1037.04	2011.13	1704.34	3511.39	2916.99	2315.2	1584.17	2914.53	-0.879424	0.0039255	0.999967	uncharacterized LOC103517768
103513939	570.318	978.147	771.203	879.563	2424.05	1503.6	773.222	1602.4	-1.05116	0.00394015	0.999967	heat shock protein 70 A1-like%2C transcript variant X2
103510588	195.687	212.47	178.933	361.827	261.845	414.998	195.697	346.223	-0.823249	0.0039635	0.999967	Krueppel homolog 2
103507765	155.922	53.8519	45.628	28.4363	27.7714	37.82	85.1339	31.3426	1.43904	0.00406928	0.999967	40S ribosomal protein S3 pseudogene
103521638	257.428	132.182	238.876	151.987	58.5183	37.82	209.495	82.7751	1.33866	0.0040927	0.999967	methylcrotonoyl-CoA carboxylase beta chain%2C mitochondrial-like
103519469	30.3472	54.8311	33.9973	90.2116	95.2163	71.5514	39.7252	85.6598	-1.10853	0.00414005	0.999967	fatty acyl-CoA reductase wat-like
103518199	333.819	690.284	322.975	618.734	1607.77	771.733	449.026	999.411	-1.15435	0.00420758	0.999967	tyrosine-protein kinase receptor Tie-2-like
103514112	9.41809	9.79126	10.736	35.3002	33.7224	21.4654	9.98178	30.1627	-1.59436	0.00427472	0.999967	-
103523237	58.6014	65.6015	74.2573	118.648	176.547	100.172	66.1534	131.789	-0.993167	0.00432154	0.999967	ribonuclease P/MRP protein subunit POP5%2C transcript variant X2
103522212	324.401	146.869	282.715	160.812	107.118	99.1498	251.328	122.36	1.03788	0.00437213	0.999967	-
103507727	193.594	121.412	153.883	88.2505	81.3306	80.7509	156.296	83.444	0.904518	0.00444447	0.999967	methyltransferase-like protein 23
103506926	110.924	196.804	167.303	283.382	293.584	280.073	158.344	285.679	-0.85021	0.00452604	0.999967	vacuolar protein sorting-associated protein 13
103511591	33.4865	21.5408	236.192	28.4363	29.7551	17.3768	97.0731	25.1894	1.94818	0.00454915	0.999967	uncharacterized LOC103511591
103512329	29.3007	52.8728	50.996	99.0367	82.3224	96.0833	44.3898	92.4808	-1.05529	0.00457443	0.999967	dmX-like protein 2
103515604	8.37163	3.91651	7.15733	32.3585	18.8449	19.4211	6.48182	23.5415	-1.8635	0.00458756	0.999967	uncharacterized LOC103515604
108251881	0	2.93738	0.894667	39.2224	4.95918	2.04433	1.27735	15.4086	-3.58467	0.00461819	0.999967	uncharacterized LOC108251881
103506440	133.946	147.848	129.727	224.548	356.069	190.122	137.174	256.913	-0.905587	0.00471054	0.999967	papilin
novel.6139	47.0904	21.5408	22.3667	8.82505	12.8939	5.11082	30.3326	8.94325	1.75591	0.00477927	0.999967	- && - && -
novel.2321	83.7163	95.9544	61.732	133.356	201.343	132.881	80.4676	155.86	-0.955461	0.00479159	0.999967	- && - && -
113467938	54.4156	156.66	137.779	184.345	352.102	235.098	116.285	257.182	-1.14336	0.00479247	0.999967	uncharacterized LOC113467938
113468880	9.41809	29.3738	12.5253	36.2808	56.5347	50.086	17.1057	47.6338	-1.47641	0.0048041	0.999967	zinc transporter ZIP3-like
103519336	253.242	266.322	130.621	118.648	109.102	106.305	216.729	111.352	0.959431	0.00484578	0.999967	delta-like protein B
novel.10036	742.982	625.662	456.28	233.373	235.065	467.129	608.308	311.856	0.963906	0.00487737	0.999967	- && - && -
103514024	362.073	275.134	330.132	501.067	551.461	523.348	322.447	525.292	-0.704253	0.00497136	0.999967	protein Skeletor%2C isoforms B/C
103508216	43.9511	54.8311	87.6773	34.3196	20.8286	22.4876	62.1532	25.8786	1.26628	0.00499937	0.999967	nucleolar transcription factor 1-like
novel.1040	20.9291	5.87476	9.84133	35.3002	50.5837	26.5762	12.2151	37.4867	-1.6276	0.00501095	0.999967	- && - && -
103513341	876.929	814.633	1006.5	1321.8	1443.12	1473.96	899.354	1412.96	-0.651581	0.00507124	0.999967	uncharacterized LOC103513341
103511754	9.41809	18.6034	6.26267	30.3974	32.7306	38.8422	11.4281	33.9901	-1.57669	0.0051195	0.999967	V-type proton ATPase 116 kDa subunit a-like
103516022	3.13936	0.979126	2.684	14.7084	13.8857	11.2438	2.2675	13.2793	-2.55285	0.00516941	0.999967	uncharacterized LOC103516022%2C transcript variant X2
103519584	26.1614	18.6034	25.0507	9.80561	4.95918	5.11082	23.2718	6.6252	1.8099	0.0051922	0.999967	uncharacterized LOC103519584%2C transcript variant X3
103510506	179.99	280.03	150.304	364.769	338.216	399.666	203.441	367.55	-0.853772	0.00536206	0.999967	maltase 2-like
103525037	576.596	570.831	1073.6	539.309	234.073	315.848	740.342	363.077	1.02814	0.00539633	0.999967	androgen-induced gene 1 protein-like
113468507	433.232	165.472	123.464	130.415	98.1918	78.7066	240.723	102.438	1.23093	0.00544774	0.999967	uncharacterized LOC113468507
103505085	27.2078	94.9753	59.048	207.879	85.2979	148.214	60.4104	147.13	-1.28258	0.00545041	0.999967	altered inheritance of mitochondria protein 3-like
103506025	106.738	160.577	110.044	246.121	175.555	274.962	125.786	232.213	-0.884357	0.00550865	0.999967	sialin
113466795	1.04645	0.979126	28.6293	0	0	1.02216	10.2183	0.340721	4.8448	0.0055281	0.999967	sodium- and chloride-dependent GABA transporter ine-like
103513703	163.247	218.345	99.308	185.326	310.445	583.655	160.3	359.809	-1.16697	0.00561389	0.999967	beta-glucuronidase-like
103514012	109.878	140.015	85.888	305.935	234.073	134.926	111.927	224.978	-1.00841	0.00561818	0.999967	probable GPI-anchored adhesin-like protein PGA55
103508647	42.9046	97.9126	34.892	147.084	160.677	93.0168	58.5697	133.593	-1.19089	0.0056812	0.999967	protein phosphatase 1 regulatory subunit 3C-like
103520268	77.4376	65.6015	63.5213	208.859	248.951	52.1303	68.8535	169.98	-1.30483	0.00569684	0.999967	hemocytin-like
103512599	134.993	62.6641	65.3107	35.3002	25.7877	51.1082	87.6558	37.3987	1.2275	0.00573031	0.999967	uncharacterized LOC103512599
103508737	1839.67	1020.25	896.456	924.669	389.792	520.281	1252.12	611.581	1.03347	0.00577544	0.999967	serine hydroxymethyltransferase%2C cytosolic
novel.6140	27.2078	28.3947	32.208	13.7279	6.94285	9.19947	29.2702	9.95673	1.55559	0.00581572	0.999967	- && - && -
103505238	92.088	21.5408	57.2587	22.5529	21.8204	16.3546	56.9625	20.2426	1.4901	0.00583191	0.999967	uncharacterized LOC103505238
103506922	82.6699	160.577	117.201	211.801	241.016	212.61	120.149	221.809	-0.883528	0.00590116	0.999967	vacuolar protein sorting-associated protein 13-like
novel.1866	113.017	64.6223	74.2573	47.0669	30.7469	40.8865	83.9656	39.5668	1.0836	0.00604087	0.999967	- && - && -
novel.1994	188.362	57.7685	76.9413	53.9309	43.6408	35.7757	107.691	44.4491	1.27387	0.00606529	0.999967	- && - && -
103521662	1280.86	699.096	847.249	494.203	562.371	572.411	942.402	542.995	0.795164	0.00612256	0.999967	peptidyl-prolyl cis-trans isomerase-like
103510083	16.7433	15.666	21.472	39.2224	29.7551	71.5514	17.9604	46.843	-1.37905	0.0061276	0.999967	protein shifted-like
novel.5949	173.711	63.6432	76.9413	53.9309	46.6163	34.7535	104.765	45.1002	1.21302	0.00613788	0.999967	- && - && -
103522444	75.3447	5.87476	2.684	2.94168	6.94285	2.04433	27.9678	3.97629	2.80758	0.00617621	0.999967	WD repeat-containing protein 37-like
103524860	18.8362	24.4782	17.8933	4.9028	4.95918	7.15514	20.4026	5.67238	1.84827	0.00618023	0.999967	proline-rich protein 2-like
103509988	380.909	570.831	571.692	848.185	1138.63	683.827	507.811	890.214	-0.809509	0.00628674	0.999967	scavenger receptor class B member 1-like
novel.7812	118.249	233.032	163.724	215.723	413.596	376.156	171.668	335.158	-0.964574	0.00631355	0.999967	- && - && -
novel.9735	96.2738	27.4155	36.6813	23.5335	19.8367	12.266	53.4569	18.5454	1.52239	0.00634428	0.999967	- && - && -
103512901	98.3667	171.347	91.256	184.345	230.106	271.895	120.323	228.782	-0.927249	0.0063796	0.999967	glycogen phosphorylase-like
novel.4470	62.7872	91.0587	44.7333	22.5529	39.6735	22.4876	66.1931	28.238	1.22733	0.00641261	0.999967	- && P54367.1 RecName: Full=Casein kinase I isoform alpha; Short=CKI-alpha; Short=DmCK1 && -
novel.1617	301.379	397.525	461.648	239.257	185.473	250.43	386.851	225.053	0.782269	0.00641306	0.999967	- && - && -
novel.5357	81.6234	31.332	32.208	16.6695	13.8857	22.4876	48.3878	17.6809	1.44956	0.00656977	0.999967	- && - && -
103504948	54.4156	46.0189	33.1027	15.689	25.7877	9.19947	44.5124	16.8921	1.39378	0.00664362	0.999967	AFG3-like protein 2
113465934	57.555	116.516	23.2613	19.6112	31.7388	17.3768	65.7774	22.9089	1.51958	0.0067429	0.999967	uncharacterized LOC113465934
108252122	187.315	251.635	271.979	389.283	391.775	391.488	236.976	390.849	-0.720833	0.00695037	0.999967	maltase 2
novel.782	136.039	270.239	229.035	392.224	361.028	379.223	211.771	377.492	-0.832941	0.00695821	0.999967	- && B4KR05.2 RecName: Full=Facilitated trehalose transporter Tret1 && PF00083:Sugar (and other) transporter
103505621	30.3472	37.2068	24.156	61.7753	99.1836	45.9973	30.57	68.9854	-1.17655	0.00700337	0.999967	alpha-1%2C3-mannosyl-glycoprotein 4-beta-N-acetylglucosaminyltransferase A
novel.1239	106.738	73.4345	112.728	59.8142	38.6816	49.0638	97.6336	49.1866	0.989244	0.00701179	0.999967	- && Q8NI36.1 RecName: Full=WD repeat-containing protein 36; AltName: Full=T-cell activation WD repeat-containing protein; Short=TA-WDRP && PF04192:Utp21 specific WD40 associated putative domain
novel.3529	109.878	49.9354	55.4693	36.2808	27.7714	30.6649	71.7608	31.5724	1.18143	0.007086	0.999967	- && - && -
103511377	122.435	113.579	67.1	407.913	174.563	113.46	101.038	231.979	-1.20084	0.00711296	0.999967	uncharacterized LOC103511377
108251851	40.8117	97.9126	48.312	147.084	101.167	144.125	62.3454	130.792	-1.06861	0.00715733	0.999967	uncharacterized LOC108251851
103514858	291.961	236.949	249.612	174.54	143.816	150.258	259.507	156.205	0.731785	0.00727222	0.999967	ATP-dependent RNA helicase abstrakt
novel.5596	25.1149	36.2277	60.8373	160.812	121.996	36.7979	40.7266	106.535	-1.38391	0.00727421	0.999967	- && - && -
113471754	19.8826	2.93738	1.78933	0	0.991836	0	8.20311	0.330612	4.51119	0.007302	0.999967	uncharacterized LOC113471754
113466478	13.6039	42.1024	13.42	21.5723	103.151	86.8839	23.0421	70.5357	-1.61431	0.00740561	0.999967	uncharacterized LOC113466478
113468105	20.9291	52.8728	32.208	79.4254	69.4285	81.7731	35.3366	76.8757	-1.11931	0.00755048	0.999967	uncharacterized LOC113468105
103524549	0	2.93738	2.684	23.5335	12.8939	4.08865	1.87379	13.5053	-2.82627	0.0075574	0.999967	cubilin-like
novel.334	36.6259	43.0816	67.1	21.5723	18.8449	22.4876	48.9358	20.9683	1.22637	0.00756476	0.999967	- && - && -
103510471	28.2543	43.0816	56.364	145.123	159.686	31.6871	42.5666	112.165	-1.39563	0.00758426	0.999967	uncharacterized LOC103510471%2C transcript variant X1
103522388	2561.72	1171.04	1240.9	808.963	1005.72	885.193	1657.89	899.959	0.881202	0.00768692	0.999967	60S ribosomal protein L36-like%2C transcript variant X2
103507602	11.511	8.81214	13.42	24.514	34.7143	32.7092	11.2477	30.6458	-1.44297	0.0076952	0.999967	general odorant-binding protein 83a-like
103516346	13.6039	18.6034	6.26267	29.4168	30.7469	47.0195	12.8233	35.7278	-1.48484	0.00769647	0.999967	uncharacterized LOC103516346
113472198	60.6943	96.9335	34.892	98.0561	129.931	190.122	64.1733	139.37	-1.12048	0.00771597	0.999967	uncharacterized LOC113472198
103513941	72.2053	146.869	108.255	94.1338	377.89	283.139	109.11	251.721	-1.20526	0.00772864	0.999967	heat shock protein 70 A1-like
113473141	38.7188	42.1024	24.156	91.1922	56.5347	73.5957	34.9924	73.7742	-1.07991	0.00786533	0.999967	cell wall protein IFF6-like
113471793	52.3227	113.579	76.9413	181.404	146.792	139.014	80.9476	155.737	-0.943007	0.00805369	0.999967	cytospin-A-like
103518265	86.8557	146.869	97.5187	55.892	64.4694	52.1303	110.414	57.4972	0.941361	0.00809687	0.999967	uncharacterized LOC103518265
113468293	2.09291	2.93738	5.368	15.689	13.8857	16.3546	3.4661	15.3098	-2.12534	0.00815161	0.999967	uncharacterized LOC113468293
103523456	178.944	197.784	123.464	274.557	300.526	273.94	166.73	283.008	-0.764607	0.00828563	0.999967	zinc transporter ZIP3
103510560	4.18582	2.93738	8.94667	24.514	22.8122	13.2881	5.35662	20.2048	-1.90171	0.00839349	0.999967	kalirin-like
novel.2244	1.04645	4.89563	2.684	23.5335	22.8122	3.06649	2.87536	16.4707	-2.51231	0.00844897	0.999967	- && - && -
103505709	404.978	357.381	472.384	271.615	259.861	239.186	411.581	256.888	0.68027	0.00847093	0.999967	mRNA turnover protein 4 homolog
103514781	13.6039	198.763	108.255	629.52	1504.62	265.762	106.874	799.966	-2.90374	0.00856628	0.999967	hemocyanin 1
novel.2055	150.689	118.474	147.62	75.5032	78.3551	84.8395	138.928	79.5659	0.804318	0.00865017	0.999967	- && - && -
novel.524	11.511	15.666	18.788	0.980561	3.96735	5.11082	15.3217	3.35291	2.20048	0.0086631	0.999967	- && - && -
103513171	13.6039	8.81214	12.5253	40.203	48.6	14.3103	11.6471	34.3711	-1.56308	0.00866845	0.999967	uncharacterized LOC103513171%2C transcript variant X2
novel.3090	86.8557	36.2277	42.944	20.5918	30.7469	15.3324	55.3425	22.2237	1.31235	0.0086838	0.999967	- && - && -
novel.9027	5.23227	8.81214	3.57867	45.1058	9.91836	15.3324	5.87436	23.4522	-2.00297	0.00874627	0.999967	- && Q9Y600.2 RecName: Full=Cysteine sulfinic acid decarboxylase; AltName: Full=Cysteine-sulfinate decarboxylase; AltName: Full=Sulfinoalanine decarboxylase && -
113472082	4.18582	4.89563	10.736	31.3779	24.7959	13.2881	6.60582	23.154	-1.79632	0.00886993	0.999967	uncharacterized LOC113472082
103517470	20.9291	5.87476	9.84133	37.2613	71.4122	13.2881	12.2151	40.6539	-1.74281	0.00887206	0.999967	uncharacterized LOC103517470
103505988	116.156	103.787	150.304	66.6781	52.5673	80.7509	123.416	66.6655	0.890133	0.00905646	0.999967	39S ribosomal protein L39%2C mitochondrial-like
113467245	74.2982	37.2068	39.3653	25.4946	19.8367	18.3989	50.2901	21.2434	1.2392	0.00908146	0.999967	cyclin-D1-binding protein 1 homolog
103521065	332.772	123.37	247.823	144.142	108.11	103.238	234.655	118.497	0.984971	0.00918477	0.999967	glycine dehydrogenase (decarboxylating)%2C mitochondrial-like
novel.8872	40.8117	19.5825	50.1013	14.7084	9.91836	16.3546	36.8319	13.6605	1.43325	0.00933415	0.999967	- && - && -
novel.4465	17.7897	2.93738	6.26267	0	0.991836	1.02216	8.99659	0.671333	3.74714	0.00944475	0.999967	- && - && -
113472160	376.723	829.32	588.691	1206.09	1082.09	890.304	598.245	1059.5	-0.824352	0.00947619	0.999967	fatty acid synthase-like
novel.9890	7.32518	1.95825	19.6827	1.96112	0	0	9.65537	0.653707	3.8738	0.00950635	0.999967	- && - && -
113465896	185.222	139.036	108.255	95.1144	79.3469	38.8422	144.171	71.1012	1.01755	0.00958282	0.999967	UDP-N-acetylglucosamine transporter-like
113473649	53.3692	26.4364	42.944	19.6112	12.8939	17.3768	40.9165	16.6273	1.29788	0.00963901	0.999967	uncharacterized LOC113473649
113467147	126.621	98.8918	127.043	60.7948	58.5183	76.6622	117.518	65.3251	0.847822	0.0096857	0.999967	uracil phosphoribosyltransferase homolog%2C transcript variant X2
113466376	0	1.95825	2.684	18.6307	11.902	4.08865	1.54742	11.5404	-2.86693	0.0097788	0.999967	vicilin-like seed storage protein At2g18540
103511459	82.6699	40.1442	29.524	178.462	126.955	56.219	50.7794	120.545	-1.252	0.00985194	0.999967	Y-box-binding protein 2-B-like
103524036	1381.32	1578.35	955.504	2927.95	2048.14	1719.28	1305.06	2231.79	-0.774274	0.009935	0.999967	myosin heavy chain%2C muscle-like
113470578	154.875	177.222	203.089	104.92	68.4367	124.704	178.395	99.3535	0.845601	0.00995679	0.999967	uncharacterized LOC113470578
113469195	11.511	30.3529	37.576	56.8725	55.5428	72.5736	26.48	61.663	-1.21138	0.00996863	0.999967	uncharacterized LOC113469195
103509078	32.4401	95.9544	61.732	157.87	130.922	105.283	63.3755	131.359	-1.04992	0.0100229	0.999967	toll-like receptor 7
103506255	815.188	788.197	758.677	478.514	463.188	591.832	787.354	511.178	0.623228	0.0100258	0.999967	U4/U6 small nuclear ribonucleoprotein Prp31
113472254	169.526	149.806	158.356	74.5226	111.086	90.9725	159.229	92.1936	0.788277	0.0100735	0.999967	zinc finger protein 64-like
novel.3730	79.5305	105.746	84.0987	122.57	157.702	201.366	89.7916	160.546	-0.837768	0.0102158	0.999967	- && - && -
113466356	204.059	154.702	188.775	104.92	110.094	112.438	182.512	109.151	0.74154	0.0102444	0.999967	protein D2-like
113473943	18.8362	6.85388	1.78933	0.980561	0.991836	0	9.1598	0.657466	3.78041	0.0102448	0.999967	uncharacterized LOC113473943
103506494	267.892	233.032	276.452	183.365	124.971	160.48	259.125	156.272	0.729643	0.0102564	0.999967	protein quiver
novel.5253	498.112	286.884	314.028	206.898	222.171	215.676	366.341	214.915	0.76869	0.0102657	0.999967	- && - && -
103519807	0	0	0	4.9028	1.98367	7.15514	0	4.68054	-4.71016	0.0105072	0.999967	uncharacterized LOC103519807
novel.1684	29.3007	15.666	27.7347	3.92224	10.9102	8.17731	24.2338	7.66992	1.66098	0.0105236	0.999967	- && - && -
103520462	0	1.95825	0.894667	17.6501	7.93469	3.06649	0.950973	9.55043	-3.31254	0.0106079	0.999967	glutathione peroxidase 3-like
103506008	28.2543	67.5597	67.9947	24.514	28.7633	15.3324	54.6029	22.8699	1.2572	0.0107166	0.999967	DNA replication licensing factor MCM4-like
108253387	19.8826	17.6243	16.9987	54.9114	75.3796	16.3546	18.1685	48.8819	-1.43015	0.0107682	0.999967	uncharacterized LOC108253387
113466582	122.435	132.182	150.304	226.51	228.122	203.41	134.974	219.347	-0.699632	0.0108988	0.999967	uncharacterized LOC113466582
103513960	81.6234	109.662	93.94	110.803	205.31	207.499	95.0752	174.538	-0.875587	0.011055	0.999967	putative uncharacterized protein DDB_G0282133
108253066	1368.76	403.4	477.752	247.101	424.506	389.444	749.971	353.684	1.08402	0.0110829	0.999967	uncharacterized LOC108253066
103518483	142.318	142.952	88.572	191.209	222.171	228.965	124.614	214.115	-0.782693	0.0110865	0.999967	homeodomain-only protein-like
103520444	55.4621	95.9544	60.8373	112.765	188.449	108.349	70.7513	136.521	-0.94829	0.0111295	0.999967	proteoglycan 4-like
novel.4177	0	1.95825	0.894667	7.84449	13.8857	5.11082	0.950973	8.947	-3.21668	0.0111423	0.999967	- && - && -
103514838	42.9046	15.666	36.6813	88.2505	134.89	27.5984	31.7507	83.5795	-1.39761	0.0111498	0.999967	sporozoite surface protein 2-like
103513948	132.9	144.911	153.883	287.304	214.237	210.566	143.898	237.369	-0.721676	0.0111751	0.999967	trehalase
103524877	285.682	69.518	331.027	115.706	114.061	67.4628	228.742	99.0767	1.20704	0.0111981	0.999967	uncharacterized LOC103524877
novel.7702	107.785	83.2257	68.8893	168.656	155.718	130.837	86.6333	151.737	-0.81129	0.0112071	0.999967	- && P03360.1 RecName: Full=Pol polyprotein; Contains: RecName: Full=Reverse transcriptase/ribonuclease H; Short=RT; Contains: RecName: Full=Integrase; Short=IN && PF00665:Integrase core domain
113470765	120.342	49.9354	64.416	36.2808	41.6571	31.6871	78.2312	36.5416	1.09537	0.0113075	0.999967	uncharacterized LOC113470765
103517555	11.511	14.6869	2.684	20.5918	32.7306	34.7535	9.6273	29.3586	-1.61956	0.0114141	0.999967	estradiol 17-beta-dehydrogenase 8-like%2C transcript variant X1
103515281	66.9731	88.1214	50.1013	124.531	124.971	120.615	68.3986	123.373	-0.852804	0.01142	0.999967	solute carrier family 12 member 4-like%2C transcript variant X2
103508811	16.7433	8.81214	12.5253	43.1447	53.5592	13.2881	12.6936	36.664	-1.53433	0.0114367	0.999967	cell wall protein RBR3-like
novel.4629	955.413	2213.8	1047.65	1868.95	3026.09	2956.1	1405.62	2617.05	-0.896714	0.0114567	0.999967	- && - && -
103508560	31.3936	40.1442	73.3627	13.7279	14.8775	29.6427	48.3002	19.416	1.32072	0.0114797	0.999967	uncharacterized LOC103508560
103510736	262.66	111.62	101.097	538.328	202.335	280.073	158.459	340.245	-1.10422	0.0115335	0.999967	uncharacterized LOC103510736
113465605	61.7408	43.0816	56.364	170.618	134.89	48.0417	53.7288	117.85	-1.13419	0.011538	0.999967	uncharacterized LOC113465605
novel.4024	127.667	70.4971	209.352	69.6198	70.4204	59.2855	135.839	66.4419	1.03302	0.0115913	0.999967	- && - && -
103522758	47.0904	72.4553	46.5227	71.5809	199.359	86.8839	55.3561	119.275	-1.1078	0.0116249	0.999967	NADH-ubiquinone oxidoreductase 75 kDa subunit%2C mitochondrial-like
103516738	911.462	448.44	592.269	478.514	308.461	305.627	650.724	364.201	0.836848	0.0116459	0.999967	pancreatic triacylglycerol lipase-like
103520231	1198.19	1346.3	1631.87	768.76	878.767	1029.32	1392.12	892.282	0.641962	0.0116467	0.999967	anionic trypsin-2-like
103523625	870.65	353.465	761.361	535.386	203.326	203.41	661.825	314.041	1.07523	0.0117122	0.999967	androgen-dependent TFPI-regulating protein-like
103524840	0	0	0	1.96112	8.92653	3.06649	0	4.65138	-4.70241	0.0117968	0.999967	dicer-like protein 1%2C transcript variant X1
113465662	335.912	186.034	255.875	147.084	135.882	168.657	259.273	150.541	0.783927	0.0118504	0.999967	uncharacterized LOC113465662
novel.1591	81.6234	43.0816	50.996	28.4363	26.7796	27.5984	58.567	27.6048	1.08265	0.0118892	0.999967	- && - && -
103509202	11.511	15.666	16.104	26.4751	71.4122	21.4654	14.427	39.7843	-1.46104	0.0118927	0.999967	uncharacterized LOC103509202
103507138	445.789	421.024	510.855	818.768	662.547	646.007	459.223	709.107	-0.626611	0.0119747	0.999967	maltase 2
103505635	2.09291	2.93738	3.57867	12.7473	24.7959	5.11082	2.86965	14.218	-2.30127	0.0119834	0.999967	protein spalt-accessory-like%2C transcript variant X2
novel.8551	79.5305	50.9146	54.5747	24.514	29.7551	35.7757	61.6732	30.0149	1.03794	0.0121442	0.999967	- && - && -
novel.7641	10.4645	9.79126	4.47333	0	0	2.04433	8.24305	0.681442	3.61602	0.0122655	0.999967	- && - && -
103515708	683.335	579.643	339.079	1295.32	1061.26	598.988	534.019	985.191	-0.884094	0.01229	0.999967	uncharacterized LOC103515708
113472749	8.37163	7.83301	17.8933	1.96112	0.991836	3.06649	11.366	2.00648	2.51154	0.0123122	0.999967	uncharacterized LOC113472749
103521243	48.1369	21.5408	50.1013	124.531	145.8	30.6649	39.9263	100.332	-1.32949	0.0123623	0.999967	uncharacterized LOC103521243
103524337	41.8582	14.6869	51.8907	96.095	132.906	39.8644	36.1452	89.6218	-1.30882	0.0123681	0.999967	uncharacterized LOC103524337
novel.2811	1665.96	745.115	873.195	920.747	311.437	306.649	1094.75	512.944	1.09342	0.0124352	0.999967	- && - && -
103514739	4.18582	5.87476	8.052	20.5918	39.6735	7.15514	6.03752	22.4735	-1.88915	0.0124691	0.999967	uncharacterized LOC103514739
103513231	0	0	0.894667	7.84449	8.92653	2.04433	0.298222	6.27178	-4.17322	0.0125065	0.999967	uncharacterized LOC103513231
novel.6046	284.636	114.558	82.3093	74.5226	74.3877	76.6622	160.501	75.1909	1.0919	0.0126102	0.999967	- && - && -
103509851	42.9046	58.7476	60.8373	93.1533	97.2	102.216	54.1632	97.5232	-0.845832	0.0127198	0.999967	uncharacterized LOC103509851
103517527	51.2763	37.2068	39.3653	11.7667	27.7714	14.3103	42.6161	17.9495	1.24578	0.0127557	0.999967	ESF1 homolog
novel.83	73.2518	136.099	145.831	205.918	209.277	211.588	118.394	208.928	-0.817092	0.0128648	0.999967	- && - && -
103516645	32.4401	54.8311	59.9427	103.939	110.094	71.5514	49.0713	95.1949	-0.952768	0.0128795	0.999967	coronin-1B-like%2C transcript variant X2
novel.446	5.23227	10.7704	8.052	23.5335	19.8367	26.5762	8.01822	23.3155	-1.53519	0.0129103	0.999967	- && - && -
103512215	28.2543	15.666	18.788	66.6781	67.4449	21.4654	20.9028	51.8628	-1.31546	0.0129437	0.999967	putative uncharacterized protein DDB_G0282133%2C transcript variant X2
103514341	167.433	102.808	118.991	81.3866	79.3469	49.0638	129.744	69.9324	0.889748	0.0129472	0.999967	origin recognition complex subunit 1-like
novel.1173	10.4645	5.87476	6.26267	56.8725	6.94285	19.4211	7.53399	27.7455	-1.88732	0.0130024	0.999967	- && - && -
novel.7571	136.039	58.7476	60.8373	37.2613	40.6653	43.953	85.208	40.6265	1.06598	0.0130835	0.999967	- && - && -
103507868	4891.13	2857.09	3296.85	3229.97	1291.37	1084.52	3681.69	1868.62	0.978311	0.0131419	0.999967	C-1-tetrahydrofolate synthase%2C cytoplasmic
103523060	223.941	469.001	337.289	335.352	848.02	815.686	343.411	666.353	-0.955984	0.0131976	0.999967	cuticle protein 7-like
103517027	494.973	405.358	203.089	906.038	533.608	596.943	367.807	678.863	-0.885094	0.0132818	0.999967	uncharacterized LOC103517027
103521928	110.924	148.827	144.936	340.255	195.392	182.967	134.896	239.538	-0.827922	0.013358	0.999967	ABC transporter G family member 23
113468392	176.851	97.9126	146.725	61.7753	99.1836	66.4406	140.496	75.7999	0.889641	0.013382	0.999967	uncharacterized LOC113468392
113472161	101.506	191.909	154.777	288.285	239.033	241.231	149.397	256.183	-0.777019	0.0134837	0.999967	uncharacterized LOC113472161
113471618	6.27872	4.89563	0.894667	40.203	13.8857	4.08865	4.02301	19.3925	-2.28855	0.01355	0.999967	uncharacterized LOC113471618
113471224	92.088	27.4155	49.2067	20.5918	26.7796	23.5098	56.2367	23.627	1.24855	0.013584	0.999967	aminoacyl tRNA synthase complex-interacting multifunctional protein 1-like
113470298	268.939	619.787	392.759	737.382	712.139	768.667	427.161	739.396	-0.791282	0.0136093	0.999967	probable chitinase 10
103514842	40.8117	35.2485	84.0987	28.4363	15.8694	24.5319	53.3863	22.9459	1.2217	0.0136886	0.999967	hydroxysteroid dehydrogenase-like protein 2
103509453	1124.94	1468.69	993.975	1898.37	1833.91	1765.28	1195.87	1832.52	-0.615869	0.0137345	0.999967	basement membrane-specific heparan sulfate proteoglycan core protein
novel.7159	3.13936	10.7704	14.3147	19.6112	35.7061	28.6206	9.40814	27.9793	-1.55822	0.0138545	0.999967	- && - && -
103520884	52.3227	16.6451	46.5227	18.6307	14.8775	10.2216	38.4968	14.5766	1.39915	0.0139372	0.999967	nuclear hormone receptor E75
103509896	0	2.93738	3.57867	2.94168	50.5837	1.02216	2.17202	18.1825	-3.04572	0.0139706	0.999967	transmembrane protease serine 9-like
113465279	246.963	330.945	310.449	326.527	541.543	648.051	296.119	505.374	-0.770658	0.0140425	0.999967	uncharacterized LOC113465279%2C transcript variant X1
103511561	29.3007	43.0816	55.4693	26.4751	11.902	15.3324	42.6172	17.9032	1.25299	0.01408	0.999967	U4/U6 small nuclear ribonucleoprotein Prp4-like
103511281	3427.14	3661.93	4436.65	2807.35	2394.29	2526.79	3841.91	2576.14	0.576667	0.0141644	0.999967	D-3-phosphoglycerate dehydrogenase
113470259	7.32518	13.7078	13.42	14.7084	17.8531	78.7066	11.4843	37.0893	-1.68531	0.0142435	0.999967	armadillo segment polarity protein-like
103516351	5956.42	3849.92	3551.83	2405.32	2434.96	3348.61	4452.72	2729.63	0.705936	0.0142973	0.999967	60S acidic ribosomal protein P1%2C transcript variant X2
103518561	6700.45	1732.07	2185.67	1566.94	1749.6	1870.56	3539.4	1729.03	1.03345	0.0144291	0.999967	60S ribosomal protein L15
novel.7386	6016.06	3202.72	9425.31	3023.07	4187.53	2907.03	6214.7	3372.54	0.881879	0.0144714	0.999967	- && - && -
novel.8461	32.4401	100.85	58.1533	189.248	124.971	89.9504	63.8145	134.723	-1.07711	0.0145522	0.999967	- && - && -
108253773	62.7872	89.1005	42.0493	76.4838	187.457	128.793	64.6457	130.911	-1.01944	0.0146321	0.999967	uncharacterized LOC108253773
108251997	814.141	869.464	784.623	1077.64	1913.25	1069.18	822.743	1353.36	-0.718083	0.0146512	0.999967	alpha%2Calpha-trehalose-phosphate synthase [UDP-forming] A-like
103508574	2687.29	1222.93	790.885	3065.23	2474.63	3540.77	1567.04	3026.88	-0.950039	0.014702	0.999967	putative uncharacterized protein DDB_G0271606
103513763	199.873	243.802	282.715	449.097	401.694	316.871	242.13	389.22	-0.684074	0.0147928	0.999967	tetraspanin-7
113466498	209.291	359.339	315.817	672.665	632.792	301.538	294.816	535.665	-0.861221	0.0147989	0.999967	uncharacterized LOC113466498%2C transcript variant X8
103521114	922.973	745.115	931.348	681.49	532.616	427.264	866.479	547.123	0.663164	0.0148895	0.999967	glycine dehydrogenase (decarboxylating)%2C mitochondrial
103515905	4.18582	4.89563	3.57867	0	0	0	4.22004	0	4.52189	0.014955	0.999967	histone H2A
113465733	56.5085	33.2903	55.4693	114.726	115.053	58.2633	48.4227	96.014	-0.988072	0.0149729	0.999967	uncharacterized LOC113465733
103511919	153.829	123.37	132.411	199.054	236.057	218.743	136.536	217.951	-0.675359	0.0149761	0.999967	mitochondrial dicarboxylate carrier-like
novel.7901	9.41809	5.87476	7.15733	10.7862	26.7796	31.6871	7.48339	23.0843	-1.6275	0.0150235	0.999967	- && - && -
103519067	36.6259	39.1651	32.208	61.7753	78.3551	63.3741	35.9996	67.8348	-0.915377	0.0150413	0.999967	baculoviral IAP repeat-containing protein 6-like
113470593	76.3912	79.3092	89.4667	45.1058	44.6326	47.0195	81.7223	45.586	0.843158	0.015058	0.999967	uncharacterized LOC113470593
103505285	9.41809	8.81214	23.2613	39.2224	65.4612	15.3324	13.8305	40.0054	-1.52421	0.0150587	0.999967	katanin p60 ATPase-containing subunit A1-like
103513775	65.9266	58.7476	50.996	28.4363	37.6898	20.4433	58.5567	28.8564	1.01852	0.0150723	0.999967	tRNA (adenine(58)-N(1))-methyltransferase catalytic subunit TRMT61A
113469729	0	0	0.894667	7.84449	7.93469	2.04433	0.298222	5.94117	-4.09514	0.0151199	0.999967	uncharacterized LOC113469729
novel.2263	173.711	41.1233	64.416	66.6781	17.8531	16.3546	93.0836	33.6286	1.46572	0.0151842	0.999967	- && - && -
113471843	16.7433	31.332	23.2613	60.7948	61.4939	33.7314	23.7789	52.0067	-1.12768	0.0151869	0.999967	regulator of nonsense transcripts UPF2-like
108252587	4.18582	11.7495	0	0	0	0	5.31178	0	4.85146	0.0153835	0.999967	uncharacterized LOC108252587
113469487	51.2763	58.7476	27.7347	24.514	20.8286	15.3324	45.9195	20.225	1.17893	0.0154074	0.999967	ribosome quality control complex subunit 2-like%2C transcript variant X2
103522271	82.6699	42.1024	66.2053	23.5335	34.7143	34.7535	63.6592	31.0004	1.03778	0.0154846	0.999967	eukaryotic initiation factor 4A-I-like
113468816	9.41809	8.81214	0.894667	0.980561	0	0	6.37496	0.326854	4.14947	0.0155384	0.999967	uncharacterized LOC113468816
103524510	18.8362	10.7704	4.47333	1.96112	0.991836	3.06649	11.36	2.00648	2.49795	0.0155554	0.999967	E3 ubiquitin-protein ligase RNFT1-like
103509550	12.5574	16.6451	11.6307	20.5918	53.5592	29.6427	13.6111	34.5979	-1.34696	0.0155719	0.999967	dihydropyrimidinase-like%2C transcript variant X3
103506762	1602.12	1872.09	1384.05	3273.11	2460.75	1971.75	1619.42	2568.54	-0.665568	0.0156085	0.999967	alpha-actinin%2C sarcomeric-like
113465856	136.039	96.9335	127.937	57.8531	81.3306	67.4628	120.303	68.8821	0.8044	0.0156207	0.999967	uncharacterized LOC113465856
103524587	4.18582	3.91651	15.2093	33.3391	51.5755	5.11082	7.77055	30.0085	-1.93674	0.015621	0.999967	transcriptional regulatory protein AlgP-like
113472121	114.064	108.683	125.253	138.259	430.457	143.103	116	237.273	-1.03229	0.0157092	0.999967	uncharacterized LOC113472121%2C transcript variant X2
113471444	57.555	133.161	74.2573	144.142	232.09	132.881	88.3245	169.704	-0.941797	0.0157683	0.999967	uncharacterized LOC113471444
113467231	61.7408	44.0607	47.4173	21.5723	18.8449	32.7092	51.0729	24.3755	1.06719	0.0157914	0.999967	BTB/POZ domain-containing protein 2-like
113471858	10.4645	11.7495	8.052	28.4363	32.7306	18.3989	10.0887	26.5219	-1.39882	0.0157943	0.999967	uncharacterized LOC113471858
103508079	349.516	546.352	397.232	1328.66	494.926	600.01	431.033	807.865	-0.906338	0.015827	0.999967	hepatic leukemia factor-like%2C transcript variant X2
novel.8407	191.501	128.266	150.304	85.3088	107.118	84.8395	156.69	92.4222	0.760679	0.0158859	0.999967	- && - && -
novel.8760	631.012	430.816	345.341	248.082	260.853	334.247	469.056	281.061	0.738357	0.0159003	0.999967	- && - && -
103511060	6.27872	6.85388	9.84133	24.514	26.7796	15.3324	7.65798	22.2087	-1.53012	0.0159152	0.999967	putative defense protein 3
113466337	121.389	189.951	141.357	269.654	256.886	215.676	150.899	247.405	-0.713069	0.0160193	0.999967	GATA zinc finger domain-containing protein 14-like
novel.4932	254.288	91.0587	93.0453	61.7753	77.3632	74.6179	146.131	71.2522	1.03435	0.0160208	0.999967	- && - && -
103518047	16.7433	43.0816	25.0507	46.0864	60.502	76.6622	28.2918	61.0835	-1.10802	0.0160887	0.999967	uncharacterized LOC103518047
103520878	52.3227	19.5825	159.251	36.2808	14.8775	30.6649	77.052	27.2744	1.50088	0.0162143	0.999967	histidine triad nucleotide-binding protein 3-like
103508407	136.039	101.829	134.2	53.9309	77.3632	81.7731	124.023	71.0224	0.804873	0.0163118	0.999967	thioredoxin-related transmembrane protein 2 homolog
103521685	5.23227	3.91651	8.052	24.514	16.8612	14.3103	5.73359	18.5618	-1.68753	0.016438	0.999967	uncharacterized LOC103521685
113469527	158.015	245.761	167.303	334.371	264.82	332.203	190.359	310.465	-0.705631	0.0164406	0.999967	myosin light chain kinase%2C smooth muscle-like
103520933	196.733	86.1631	205.773	108.842	79.3469	66.4406	162.89	84.8766	0.940201	0.0164713	0.999967	splicing factor ESS-2 homolog
novel.602	91.0415	157.639	93.0453	214.743	162.661	214.654	113.909	197.353	-0.792961	0.0164766	0.999967	- && - && -
novel.2618	19.8826	27.4155	16.104	0.980561	1.98367	13.2881	21.1341	5.41745	1.97151	0.0166409	0.999967	- && - && -
novel.4571	332.772	236.949	211.141	126.492	153.735	187.056	260.287	155.761	0.740183	0.0166479	0.999967	- && - && -
103507952	238.592	245.761	176.249	579.512	273.747	310.738	220.201	387.999	-0.817985	0.0166989	0.999967	dual oxidase maturation factor 1-like
103516056	36.6259	17.6243	17.8933	8.82505	5.95102	10.2216	24.0478	8.33257	1.52566	0.0167922	0.999967	uncharacterized LOC103516056
113471499	81.6234	65.6015	97.5187	188.268	223.163	73.5957	81.5812	161.676	-0.986472	0.0168567	0.999967	uncharacterized LOC113471499
novel.3371	15.6968	19.5825	7.15733	27.4557	21.8204	64.3963	14.1456	37.8908	-1.4263	0.0169696	0.999967	- && - && -
103514668	1.04645	1.95825	1.78933	8.82505	10.9102	8.17731	1.59801	9.30418	-2.53269	0.0170208	0.999967	homeobox protein 3
103505353	401.838	299.613	575.271	304.954	237.049	215.676	425.574	252.56	0.753139	0.0171694	0.999967	GATA zinc finger domain-containing protein 14-like
novel.5755	79.5305	143.932	70.6787	168.656	175.555	175.812	98.0469	173.341	-0.822669	0.0172054	0.999967	- && - && -
103505611	148.596	122.391	124.359	96.095	60.502	73.5957	131.782	76.7309	0.779298	0.0172212	0.999967	esterase CG5412%2C transcript variant X2
novel.6845	9.41809	9.79126	10.736	28.4363	59.5102	7.15514	9.98178	31.7005	-1.66692	0.017295	0.999967	- && - && -
113467062	3.13936	10.7704	14.3147	34.3196	21.8204	24.5319	9.40814	26.8906	-1.50157	0.0175034	0.999967	uncharacterized LOC113467062
novel.2180	192.548	257.51	185.196	795.235	317.388	191.145	211.751	434.589	-1.03757	0.017616	0.999967	- && - && -
108252300	756.586	487.605	836.513	514.794	430.457	298.472	693.568	414.574	0.742335	0.0177352	0.999967	uncharacterized LOC108252300
103505504	18.8362	6.85388	11.6307	0.980561	2.97551	4.08865	12.4402	2.68157	2.216	0.017976	0.999967	uncharacterized LOC103505504
novel.7433	4.18582	1.95825	5.368	16.6695	25.7877	5.11082	3.83736	15.856	-2.04262	0.0179879	0.999967	- && - && -
103505774	56.5085	44.0607	56.364	24.514	22.8122	31.6871	52.3111	26.3378	0.991011	0.0180506	0.999967	structural maintenance of chromosomes protein 5-like
103517124	0	0	0	4.9028	3.96735	3.06649	0	3.97888	-4.47754	0.0181407	0.999967	jerky protein homolog-like
103510278	62.7872	43.0816	51.8907	20.5918	36.6979	17.3768	52.5865	24.8888	1.07741	0.0181733	0.999967	DNA repair protein complementing XP-G cells homolog
103524741	392.42	251.635	362.34	220.626	186.465	222.832	335.465	209.974	0.675886	0.0181922	0.999967	39S ribosomal protein L10%2C mitochondrial
103508705	1007.74	2397.88	1121.91	4112.47	2718.62	1726.43	1509.18	2852.51	-0.918496	0.0182501	0.999967	uncharacterized LOC103508705
103524389	782.748	639.369	830.251	550.095	457.237	493.705	750.789	500.345	0.585539	0.0182951	0.999967	NF-X1-type zinc finger protein NFXL1
108254096	761.819	448.44	526.064	457.922	304.494	273.94	578.774	345.452	0.743985	0.018323	0.999967	uncharacterized LOC108254096
113473444	2.09291	2.93738	2.684	9.80561	5.95102	20.4433	2.57143	12.0666	-2.22476	0.0183356	0.999967	ribonuclease 3-like
113473757	2.09291	3.91651	6.26267	0	0	0	4.09069	0	4.48315	0.0183439	0.999967	uncharacterized LOC113473757
103520213	114.064	70.4971	116.307	58.8337	61.4939	45.9973	100.289	55.4416	0.854845	0.0183711	0.999967	uncharacterized LOC103520213
103516291	17.7897	10.7704	27.7347	6.86393	2.97551	7.15514	18.7649	5.66486	1.73242	0.0184083	0.999967	uncharacterized LOC103516291
103517641	14.6504	41.1233	24.156	29.4168	76.3714	80.7509	26.6432	62.1797	-1.22011	0.0184788	0.999967	cytosolic sulfotransferase 5-like
113469467	213.477	77.351	203.984	412.816	252.918	269.851	164.937	311.862	-0.919092	0.0184788	0.999967	myb-like protein P
103515077	183.129	211.491	183.407	309.857	342.184	249.408	192.676	300.483	-0.641311	0.0184888	0.999967	lactase-phlorizin hydrolase
103515443	96.2738	59.7267	44.7333	29.4168	26.7796	41.9087	66.9113	32.7017	1.03067	0.0185265	0.999967	uncharacterized LOC103515443%2C transcript variant X2
113469958	3.13936	0.979126	75.152	1.96112	0	1.02216	26.4235	0.994428	4.73194	0.0185435	0.999967	uncharacterized LOC113469958
103519104	297.193	302.55	329.237	532.445	434.424	431.353	309.66	466.074	-0.589689	0.0185535	0.999967	glutathione S-transferase 1-like
novel.9844	455.208	252.615	324.764	283.382	141.833	153.324	344.195	192.846	0.835052	0.0187148	0.999967	- && - && -
113465871	20.9291	18.6034	33.1027	17.6501	109.102	60.3076	24.2117	62.3532	-1.36137	0.0187179	0.999967	uncharacterized LOC113465871
103504991	148.596	82.2466	122.569	82.3671	58.5183	54.1746	117.804	65.02	0.85621	0.018742	0.999967	uncharacterized LOC103504991%2C transcript variant X2
103510889	10.4645	10.7704	22.3667	39.2224	31.7388	32.7092	14.5339	34.5568	-1.2401	0.0187468	0.999967	uncharacterized LOC103510889
novel.9322	3.13936	2.93738	2.684	20.5918	12.8939	5.11082	2.92025	12.8655	-2.14403	0.0187592	0.999967	- && - && -
novel.5672	27.2078	37.2068	104.676	88.2505	117.037	166.613	56.3635	123.967	-1.13148	0.0187763	0.999967	- && - && -
113465986	304.518	121.412	239.771	115.706	108.11	143.103	221.9	122.306	0.859224	0.0188339	0.999967	uncharacterized LOC113465986
113467801	238.592	95.9544	161.935	402.03	550.469	120.615	165.494	357.705	-1.11274	0.0188403	0.999967	uncharacterized LOC113467801
novel.8068	3.13936	0.979126	7.15733	25.4946	20.8286	4.08865	3.75861	16.8039	-2.14613	0.0188794	0.999967	- && - && -
103512310	69.066	101.829	73.3627	112.765	226.139	112.438	81.4193	150.447	-0.885873	0.0190941	0.999967	uncharacterized LOC103512310
103513132	4.18582	0	0.894667	12.7473	14.8775	4.08865	1.69349	10.5712	-2.67721	0.0191005	0.999967	ets DNA-binding protein pokkuri-like
103508987	443.697	424.941	470.595	1158.04	1169.38	299.494	446.411	875.637	-0.972024	0.0191697	0.999967	hemocytin-like
103517635	40.8117	60.7058	64.416	68.6393	120.012	118.571	55.3112	102.407	-0.885724	0.0192069	0.999967	sulfotransferase 1C4-like
novel.4519	32.4401	25.4573	45.628	100.998	60.502	49.0638	34.5085	70.1879	-1.02197	0.0192076	0.999967	- && - && -
103512767	18.8362	81.2675	25.0507	77.4643	84.3061	123.682	41.7181	95.1507	-1.18908	0.0192713	0.999967	neuronal calcium sensor 2%2C transcript variant X1
103518390	781.701	1826.07	608.373	1136.47	1915.24	3573.48	1072.05	2208.4	-1.04265	0.0193005	0.999967	histidine-rich glycoprotein
103512358	14.6504	18.6034	18.788	42.1641	38.6816	31.6871	17.3473	37.5109	-1.11042	0.0193138	0.999967	rho-associated protein kinase 1-like
novel.5998	2.09291	11.7495	5.368	9.80561	27.7714	27.5984	6.40347	21.7251	-1.75664	0.0193805	0.999967	- && - && -
103523623	98.3667	103.787	105.571	75.5032	42.649	56.219	102.575	58.1237	0.819376	0.0194196	0.999967	androgen-induced gene 1 protein-like
113469718	134.993	58.7476	93.0453	50.0086	49.5918	52.1303	95.5952	50.5769	0.917132	0.0194611	0.999967	uncharacterized LOC113469718
103522082	115.11	193.867	137.779	360.846	326.314	141.059	148.919	276.073	-0.890566	0.0196558	0.999967	probable chitinase 10
103519779	222.895	179.18	122.569	432.427	308.461	195.233	174.881	312.041	-0.836903	0.0197007	0.999967	peroxidase-like
103511820	186.269	113.579	194.143	112.765	98.1918	73.5957	164.663	94.8507	0.795495	0.0197163	0.999967	DNA-directed RNA polymerase III subunit RPC3
103516174	110.924	40.1442	88.572	36.2808	48.6	31.6871	79.8801	38.8559	1.03856	0.0197276	0.999967	uncharacterized LOC103516174
103522571	2.09291	1.95825	3.57867	11.7667	18.8449	5.11082	2.54328	11.9075	-2.2175	0.0198952	0.999967	uncharacterized LOC103522571
103508088	199.873	154.702	190.564	107.862	79.3469	137.992	181.713	108.4	0.745686	0.0199001	0.999967	eukaryotic translation initiation factor 2 subunit 3-like
113467867	151.736	106.725	95.7293	70.6004	44.6326	80.7509	118.063	65.328	0.852706	0.0199039	0.999967	cystatin-like
103507945	744.029	1104.45	1040.5	1815.02	1265.58	1405.47	962.994	1495.36	-0.634714	0.0199385	0.999967	uncharacterized LOC103507945
novel.9080	12.5574	0.979126	4.47333	0	0	1.02216	6.0033	0.340721	4.06352	0.0199529	0.999967	- && Q9M8D3.3 RecName: Full=Probable phosphoribosylformylglycinamidine synthase, chloroplastic/mitochondrial; Short=FGAM synthase; Short=FGAMS; AltName: Full=Formylglycinamide ribonucleotide amidotransferase; Short=FGAR amidotransferase; Short=FGAR-AT; Al
113469218	43.9511	47.9772	84.9933	201.015	80.3387	82.7952	58.9739	121.383	-1.0389	0.0199637	0.999967	1%2C5-anhydro-D-fructose reductase-like
103524692	80.577	92.0379	97.5187	29.4168	67.4449	47.0195	90.0445	47.9604	0.909838	0.0200035	0.999967	uncharacterized LOC103524692%2C transcript variant X2
113467330	0	0	7.15733	28.4363	11.902	5.11082	2.38578	15.1497	-2.6255	0.0200254	0.999967	uncharacterized LOC113467330
novel.116	41.8582	63.6432	24.156	68.6393	67.4449	131.859	43.2191	89.3144	-1.04918	0.020053	0.999967	- && - && -
103524225	353.702	351.506	701.419	323.585	290.608	172.746	468.876	262.313	0.838309	0.0200823	0.999967	DNA ligase 1
103522736	69.066	24.4782	23.2613	8.82505	12.8939	22.4876	38.9352	14.7355	1.3997	0.0200835	0.999967	uncharacterized LOC103522736
103508934	266.846	172.326	242.455	158.851	140.841	118.571	227.209	139.421	0.704065	0.0201336	0.999967	uncharacterized LOC103508934
novel.3492	576.596	205.617	215.615	250.043	98.1918	136.97	332.609	161.735	1.03917	0.0201479	0.999967	- && Q9DBL1.1 RecName: Full=Short/branched chain specific acyl-CoA dehydrogenase, mitochondrial; Short=SBCAD; AltName: Full=2-methyl branched chain acyl-CoA dehydrogenase; Short=2-MEBCAD; AltName: Full=2-methylbutyryl-coenzyme A dehydrogenase; Short=2-met
103512709	142.318	237.928	183.407	253.965	334.249	325.048	187.884	304.421	-0.695572	0.0201557	0.999967	uncharacterized LOC103512709
103517130	130.807	233.032	188.775	341.235	287.633	271.895	184.204	300.254	-0.704152	0.0202659	0.999967	uncharacterized LOC103517130
103507578	16.7433	9.79126	20.5773	53.9309	41.6571	19.4211	15.704	38.3364	-1.28593	0.0202891	0.999967	UDP-glucuronosyltransferase 2B31-like%2C transcript variant X1
novel.10040	5.23227	9.79126	7.15733	18.6307	26.7796	17.3768	7.39362	20.929	-1.49841	0.0203368	0.999967	- && - && -
113469537	2.09291	0.979126	4.47333	0	13.8857	34.7535	2.51512	16.2131	-2.67352	0.0203873	0.999967	monocarboxylate transporter 4-like
novel.1522	167.433	94.9753	96.624	82.3671	58.5183	57.2411	119.677	66.0422	0.855367	0.0204146	0.999967	- && - && -
novel.9451	50.2298	33.2903	22.3667	11.7667	21.8204	9.19947	35.2956	14.2622	1.30217	0.0204437	0.999967	- && - && -
103515193	8.37163	0.979126	1.78933	12.7473	32.7306	5.11082	3.71336	16.8629	-2.20623	0.0205036	0.999967	uncharacterized LOC103515193
103505772	142.318	118.474	153.883	81.3866	84.3061	88.9282	138.225	84.8736	0.704201	0.0205228	0.999967	uncharacterized LOC103505772%2C transcript variant X2
113467639	8.37163	11.7495	5.368	33.3391	35.7061	8.17731	8.49638	25.7408	-1.60516	0.0205253	0.999967	Golgi-associated plant pathogenesis-related protein 1-like
103518446	118.249	57.7685	126.148	270.635	329.29	66.4406	100.722	222.122	-1.14101	0.0206751	0.999967	thioredoxin-like%2C transcript variant X4
103517637	242.777	121.412	38.4707	493.222	133.898	331.181	134.22	319.434	-1.25288	0.0206936	0.999967	estrogen sulfotransferase
103520651	36.6259	28.3947	42.0493	83.3477	135.882	26.5762	35.69	81.9352	-1.19872	0.0207777	0.999967	E3 ubiquitin-protein ligase MARCH8-like%2C transcript variant X5
103523325	54.4156	84.2049	55.4693	22.5529	40.6653	35.7757	64.6966	32.998	0.971877	0.0207834	0.999967	uncharacterized LOC103523325
103506626	64.8802	103.787	81.4147	112.765	144.808	170.701	83.3607	142.758	-0.774893	0.0208328	0.999967	gamma-interferon-inducible lysosomal thiol reductase-like
novel.6395	0	8.81214	6.26267	3.92224	31.7388	30.6649	5.02493	22.1086	-2.12453	0.0208475	0.999967	- && - && -
103511760	33.4865	34.2694	35.7867	83.3477	77.3632	40.8865	34.5142	67.1991	-0.961591	0.0208528	0.999967	protein arginine methyltransferase NDUFAF7%2C mitochondrial-like%2C transcript variant X1
113465562	43.9511	39.1651	34.892	64.717	126.955	47.0195	39.336	79.5639	-1.01819	0.0209137	0.999967	uncharacterized LOC113465562
novel.3924	104.645	84.2049	86.7827	52.9503	57.5265	50.086	91.8776	53.5209	0.778483	0.0211394	0.999967	- && - && -
103514081	1124.94	571.81	488.488	620.695	229.114	272.918	728.412	374.242	0.960279	0.0211396	0.999967	amidophosphoribosyltransferase
103510516	24.0684	13.7078	23.2613	43.1447	60.502	29.6427	20.3458	44.4298	-1.12742	0.0211679	0.999967	ABC transporter G family member 23-like
103515384	233.359	329.966	200.405	456.941	361.028	394.555	254.577	404.175	-0.667309	0.0211797	0.999967	uncharacterized LOC103515384%2C transcript variant X4
113469279	289.868	143.932	145.831	88.2505	111.086	125.726	193.21	108.354	0.833267	0.0212327	0.999967	uncharacterized LOC113469279
103517168	1.04645	0.979126	0.894667	5.88337	8.92653	7.15514	0.973416	7.32168	-2.91464	0.0212627	0.999967	homeobox protein Nkx-2.3-like
103513974	21.9755	51.8937	23.2613	58.8337	65.4612	72.5736	32.3769	65.6228	-1.01928	0.0213146	0.999967	uncharacterized LOC103513974
novel.2083	3547.48	2017.98	1535.25	1110.98	1233.84	1775.5	2366.9	1373.44	0.785099	0.0213248	0.999967	- && - && -
novel.811	10.4645	21.5408	21.472	38.2419	50.5837	30.6649	17.8258	39.8301	-1.15424	0.0213868	0.999967	- && - && -
113468033	7.32518	2.93738	1.78933	0	0	0	4.0173	0	4.44494	0.0214009	0.999967	uncharacterized LOC113468033
103524521	271.032	340.736	261.243	314.76	486.992	644.985	291.003	482.246	-0.728627	0.0214037	0.999967	GMP reductase 2-like%2C transcript variant X13
novel.1834	3.13936	11.7495	15.2093	19.6112	31.7388	31.6871	10.0327	27.679	-1.45018	0.0215222	0.999967	- && - && -
103507786	17.7897	13.7078	21.472	49.028	86.2898	10.2216	17.6565	48.5131	-1.45746	0.0215246	0.999967	transferrin-like
113466428	35.5794	6.85388	10.736	3.92224	3.96735	6.13298	17.7231	4.67419	1.91833	0.0215989	0.999967	uncharacterized LOC113466428
novel.4327	9.41809	7.83301	4.47333	17.6501	18.8449	24.5319	7.24148	20.3423	-1.49955	0.0216419	0.999967	- && - && -
novel.5638	6.27872	7.83301	8.94667	0.980561	0	2.04433	7.68613	1.0083	2.94179	0.0216452	0.999967	- && - && -
103523134	66.9731	1.95825	21.472	12.7473	3.96735	5.11082	30.1344	7.27515	2.04524	0.0217894	0.999967	-
103517481	516.948	436.69	528.748	365.749	279.698	340.38	494.129	328.609	0.588567	0.0218683	0.999967	formin-binding protein 4
103511286	150.689	57.7685	84.0987	49.028	52.5673	50.086	97.5188	50.5605	0.945654	0.02188	0.999967	zinc finger protein 260-like
novel.4569	111.971	60.7058	86.7827	50.9892	51.5755	38.8422	86.4864	47.1356	0.873994	0.0219005	0.999967	- && - && -
novel.5781	103.599	48.9563	49.2067	32.3585	34.7143	33.7314	67.254	33.6014	0.997886	0.0221253	0.999967	- && - && -
103524080	55.4621	23.499	28.6293	14.7084	10.9102	19.4211	35.8635	15.0132	1.25385	0.0221686	0.999967	GATA zinc finger domain-containing protein 1-like
103516562	92.088	25.4573	72.468	26.4751	35.7061	23.5098	63.3377	28.5637	1.14769	0.0222558	0.999967	uncharacterized LOC103516562
103516298	89.9951	47.9772	70.6787	27.4557	45.6245	34.7535	69.5503	35.9446	0.951383	0.0222616	0.999967	uncharacterized LOC103516298
103507897	54.4156	26.4364	49.2067	144.142	59.5102	64.3963	43.3529	89.3496	-1.04429	0.0223665	0.999967	elongation of very long chain fatty acids protein AAEL008004-like
103520198	11654.4	31240	14741.4	33154.7	38519	29117.3	19211.9	33597	-0.80633	0.0223728	0.999967	DNA-directed RNA polymerase II subunit RPB1-like
novel.10028	10.4645	13.7078	7.15733	21.5723	45.6245	16.3546	10.4432	27.8505	-1.41993	0.0224566	0.999967	- && - && -
113470791	20.9291	27.4155	42.0493	74.5226	66.453	41.9087	30.1313	60.9615	-1.01159	0.0224571	0.999967	uncharacterized LOC113470791
103523236	1040.18	683.43	1714.18	711.887	686.351	633.741	1145.93	677.326	0.758826	0.0225168	0.999967	heat shock 70 kDa protein cognate 4-like
108253015	120.342	107.704	104.676	64.717	52.5673	79.7287	110.907	65.671	0.756019	0.022524	0.999967	L-aminoadipate-semialdehyde dehydrogenase-phosphopantetheinyl transferase-like%2C transcript variant X1
103522779	6.27872	23.499	20.5773	28.4363	69.4285	29.6427	16.785	42.5025	-1.33409	0.0226217	0.999967	uncharacterized LOC103522779
113470279	843.442	682.451	741.679	477.533	418.555	606.143	755.857	500.744	0.594053	0.0226822	0.999967	nucleolar GTP-binding protein 1-like
113469258	622.64	230.095	274.663	260.829	180.514	167.635	375.799	202.993	0.88756	0.0227413	0.999967	uncharacterized LOC113469258
novel.943	72.2053	5.87476	38.4707	21.5723	4.95918	8.17731	38.8503	11.5696	1.74403	0.0228058	0.999967	- && - && -
113467515	336.958	450.398	305.976	133.356	143.816	329.137	364.444	202.103	0.851027	0.0230242	0.999967	probable GPI-anchored adhesin-like protein PGA18
113468142	147.55	243.802	260.348	147.084	145.8	80.7509	217.233	124.545	0.803006	0.0230483	0.999967	uncharacterized LOC113468142
103522573	0	0	1.78933	26.4751	0	2.04433	0.596444	9.50649	-3.93319	0.0230672	0.999967	exportin-2-like
103512494	458.347	401.442	547.536	300.052	300.526	337.314	469.108	312.631	0.585891	0.0230781	0.999967	UPF0160 protein%2C transcript variant X2
113465875	23.022	34.2694	16.9987	55.892	46.6163	47.0195	24.7634	49.8426	-1.01225	0.0230789	0.999967	uncharacterized LOC113465875
113465602	107.785	98.8918	156.567	87.2699	50.5837	68.4849	121.081	68.7795	0.817113	0.0231614	0.999967	uncharacterized LOC113465602
113465676	59.6479	48.9563	42.944	28.4363	27.7714	21.4654	50.5161	25.891	0.961471	0.0231791	0.999967	uncharacterized LOC113465676
103507035	6310.12	3193.91	3532.14	2362.17	2570.84	3101.24	4345.39	2678.08	0.698225	0.0231976	0.999967	longitudinals lacking protein%2C isoforms A/B/D/L-like
103506385	21.9755	4.89563	6.26267	59.8142	43.6408	6.13298	11.0446	36.5293	-1.73678	0.0232302	0.999967	uncharacterized LOC103506385
103518156	14.6504	19.5825	18.788	60.7948	35.7061	23.5098	17.6736	40.0035	-1.17759	0.0233219	0.999967	calcium-binding mitochondrial carrier protein Aralar1-like
113468332	2.09291	0.979126	1.78933	10.7862	10.9102	5.11082	1.62046	8.93573	-2.46713	0.0233421	0.999967	hydrocephalus-inducing protein homolog
novel.4313	187.315	101.829	135.989	84.3282	85.2979	80.7509	141.711	83.459	0.762665	0.0233489	0.999967	- && - && -
113472414	201.966	86.1631	116.307	71.5809	89.2653	58.2633	134.812	73.0365	0.882393	0.0233731	0.999967	uncharacterized LOC113472414
113467033	7.32518	2.93738	5.368	0	0	1.02216	5.21019	0.340721	3.86316	0.023379	0.999967	odorant receptor 2a-like
103509290	184.176	231.074	205.773	96.095	140.841	149.236	207.008	128.724	0.686077	0.023458	0.999967	uncharacterized LOC103509290
103506937	21.9755	32.3112	33.9973	56.8725	57.5265	53.1525	29.428	55.8505	-0.920649	0.0235803	0.999967	probable ubiquitin carboxyl-terminal hydrolase FAF-X
103510148	130.807	66.5806	74.2573	23.5335	35.7061	71.5514	90.5482	43.597	1.05454	0.0235814	0.999967	UBX domain-containing protein 1-like
113469480	69.066	53.8519	50.996	32.3585	17.8531	37.82	57.9713	29.3439	0.981633	0.0235866	0.999967	activating signal cointegrator 1
113466416	7.32518	25.4573	23.2613	34.3196	31.7388	68.4849	18.6813	44.8478	-1.25587	0.0236297	0.999967	uncharacterized LOC113466416
103522063	227.081	158.618	305.081	142.181	128.939	147.191	230.26	139.437	0.724536	0.0236972	0.999967	nucleolar and coiled-body phosphoprotein 1-like
103504956	177.897	375.005	121.675	88.2505	164.645	90.9725	224.859	114.623	0.97161	0.0237819	0.999967	uncharacterized LOC103504956%2C transcript variant X2
108252602	23.022	13.7078	12.5253	35.3002	36.6979	34.7535	16.4184	35.5839	-1.12311	0.0238125	0.999967	uncharacterized LOC108252602
103522165	3.13936	18.6034	7.15733	21.5723	28.7633	30.6649	9.63337	27.0002	-1.48324	0.0238779	0.999967	ubiquitin carboxyl-terminal hydrolase puf-like
113471895	10.4645	42.1024	42.944	59.8142	85.2979	62.352	31.837	69.1547	-1.1131	0.0240727	0.999967	uncharacterized LOC113471895
103506068	317.076	413.191	233.508	565.784	458.228	492.683	321.258	505.565	-0.654741	0.0241525	0.999967	uncharacterized LOC103506068
103515795	258.474	222.262	259.453	325.546	407.645	374.112	246.73	369.101	-0.580988	0.0243108	0.999967	ribonuclease H1-like%2C transcript variant X1
113465908	8.37163	13.7078	7.15733	0	0.991836	4.08865	9.74558	1.6935	2.53711	0.0243184	0.999967	uncharacterized LOC113465908
113465835	1635.61	860.652	1391.21	1135.49	590.143	473.262	1295.82	732.965	0.821892	0.0243457	0.999967	uncharacterized LOC113465835
novel.1149	65.9266	50.9146	36.6813	124.531	90.2571	67.4628	51.1742	94.0837	-0.882672	0.0243639	0.999967	- && Q9Z3R8.2 RecName: Full=Probable alpha-glucosidase && PF00128:Alpha amylase, catalytic domain
113465322	104.645	70.4971	159.251	67.6587	51.5755	64.3963	111.464	61.2102	0.86646	0.024449	0.999967	metallo-beta-lactamase domain-containing protein 1-like%2C transcript variant X1
113470385	257.428	141.973	279.136	560.881	655.604	154.347	226.179	456.944	-1.01456	0.0245609	0.999967	uncharacterized LOC113470385
103506878	179.99	172.326	222.772	123.551	90.2571	142.081	191.696	118.629	0.693346	0.0245676	0.999967	serine protease snake-like
103519622	79.5305	57.7685	82.3093	30.3974	36.6979	52.1303	73.2028	39.7419	0.882789	0.024634	0.999967	elongator complex protein 1-like
novel.7977	850.767	1143.62	776.571	3356.46	1056.31	955.723	923.652	1789.5	-0.954214	0.0246399	0.999967	- && - && -
103517201	137.085	116.516	155.672	91.1922	71.4122	88.9282	136.425	83.8442	0.70299	0.0246692	0.999967	ribosome-recycling factor%2C mitochondrial%2C transcript variant X2
103515380	206.151	171.347	281.82	156.89	137.865	108.349	219.773	134.368	0.710316	0.0246921	0.999967	branched-chain-amino-acid aminotransferase%2C cytosolic-like
novel.914	37.6723	29.3738	50.1013	11.7667	22.8122	19.4211	39.0492	18	1.12014	0.024819	0.999967	- && - && -
novel.5995	700.078	380.88	430.335	291.227	342.184	310.738	503.764	314.716	0.678144	0.0248484	0.999967	- && - && -
103508625	3.13936	19.5825	12.5253	29.4168	40.6653	23.5098	11.7491	31.1973	-1.40214	0.0249393	0.999967	vesicular acetylcholine transporter-like
103516976	1540.38	1761.45	738.1	1738.53	2052.11	3264.79	1346.64	2351.81	-0.804557	0.0249677	0.999967	DNA translocase FtsK
103516024	203.012	133.161	136.884	385.36	237.049	188.078	157.686	270.162	-0.778122	0.0249882	0.999967	uncharacterized LOC103516024
103515725	492.88	411.233	462.543	289.265	322.347	319.937	455.552	310.516	0.552902	0.0250049	0.999967	isoleucine--tRNA ligase%2C cytoplasmic-like
113469110	0	7.83301	6.26267	13.7279	14.8775	23.5098	4.69856	17.3717	-1.86911	0.025025	0.999967	UDP-glucuronosyltransferase 2B7-like
novel.5901	261.614	528.728	546.641	918.786	744.869	579.567	445.661	747.74	-0.746037	0.0250774	0.999967	- && - && -
113466227	0	5.87476	1.78933	16.6695	15.8694	5.11082	2.5547	12.5499	-2.28977	0.0251383	0.999967	uncharacterized LOC113466227
103510063	85.8092	61.685	97.5187	220.626	243.992	51.1082	81.671	171.909	-1.07371	0.0251625	0.999967	uncharacterized LOC103510063
novel.1284	0	2.93738	3.57867	18.6307	18.8449	1.02216	2.17202	12.8326	-2.54072	0.0252364	0.999967	- && - && -
103510644	102.553	239.886	183.407	274.557	303.502	307.671	175.282	295.243	-0.751132	0.0252865	0.999967	glycine receptor subunit alpha-4%2C transcript variant X3
103517461	64.8802	75.3927	77.836	109.823	163.653	97.1055	72.703	123.527	-0.763987	0.0252929	0.999967	-
novel.9403	33.4865	17.6243	10.736	6.86393	7.93469	6.13298	20.6156	6.9772	1.55599	0.0253946	0.999967	- && - && -
113469437	9.41809	1.95825	0.894667	0	0	0	4.09034	0	4.46863	0.025417	0.999967	uncharacterized LOC113469437
103514984	117.203	153.723	107.36	251.024	192.416	167.635	126.095	203.692	-0.69258	0.0254438	0.999967	uncharacterized LOC103514984%2C transcript variant X4
103507504	264.753	231.074	114.517	458.903	340.2	264.74	203.448	354.614	-0.803189	0.0256486	0.999967	muscle M-line assembly protein unc-89-like
103516624	153.829	127.286	113.623	283.382	216.22	152.302	131.579	217.302	-0.725217	0.0256731	0.999967	putative ATPase N2B%2C transcript variant X1
113472310	12.5574	20.5617	14.3147	31.3779	39.6735	31.6871	15.8113	34.2462	-1.11428	0.0256933	0.999967	uncharacterized LOC113472310
103510090	435.325	198.763	223.667	700.12	367.971	444.641	285.918	504.244	-0.819519	0.0257449	0.999967	uncharacterized LOC103510090
103520920	460.44	365.214	280.925	511.853	605.02	576.5	368.86	564.458	-0.614634	0.0260943	0.999967	uncharacterized LOC103520920
103517546	494.973	342.694	353.393	316.721	179.522	243.275	397.02	246.506	0.687025	0.0260943	0.999967	muscle%2C skeletal receptor tyrosine-protein kinase-like
103513323	116.156	54.8311	90.3613	184.345	237.049	81.7731	87.1163	167.722	-0.94623	0.0261171	0.999967	glutenin%2C high molecular weight subunit PW212-like
113466450	7.32518	11.7495	11.6307	1.96112	2.97551	2.04433	10.2351	2.32699	2.13939	0.0261431	0.999967	uncharacterized LOC113466450
113465386	183.129	133.161	219.193	130.415	103.151	91.9947	178.495	108.52	0.71817	0.0261612	0.999967	uncharacterized LOC113465386
113468923	316.029	265.343	254.98	210.821	135.882	188.078	278.784	178.26	0.644678	0.0261954	0.999967	uncharacterized LOC113468923
108252915	62.7872	81.2675	54.5747	83.3477	112.078	151.28	66.2098	115.568	-0.803925	0.026204	0.999967	uncharacterized LOC108252915
103508047	2.09291	0	0.894667	4.9028	13.8857	4.08865	0.995858	7.62572	-2.96064	0.0262059	0.999967	uncharacterized LOC103508047
103516443	74.2982	69.518	50.1013	123.551	88.2734	116.527	64.6392	109.45	-0.762247	0.0262303	0.999967	uncharacterized LOC103516443%2C transcript variant X4
113466570	0	0	0	2.94168	1.98367	6.13298	0	3.68611	-4.36508	0.0263459	0.999967	uncharacterized LOC113466570%2C transcript variant X2
103512684	38.7188	18.6034	24.156	85.3088	68.4367	25.5541	27.1594	59.7665	-1.14222	0.0263648	0.999967	uncharacterized LOC103512684
113468574	27.2078	20.5617	6.26267	2.94168	6.94285	6.13298	18.0107	5.33917	1.74953	0.0265228	0.999967	uncharacterized LOC113468574
108254503	0	0	0	0	7.93469	5.11082	0	4.3485	-4.60419	0.0265618	0.999967	retrovirus-related Pol polyprotein from transposon 297
103515653	104.645	88.1214	119.885	79.4254	47.6081	54.1746	104.217	60.4027	0.787008	0.0266436	0.999967	arginyl-tRNA--protein transferase 1%2C transcript variant X2
103506410	41.8582	22.5199	29.524	107.862	116.045	13.2881	31.3007	79.0649	-1.33909	0.0268035	0.999967	palmitoyltransferase ZDHHC16-like
novel.5855	21.9755	5.87476	19.6827	47.0669	73.3959	11.2438	15.8443	43.9022	-1.47163	0.0268369	0.999967	- && - && -
108253580	131.853	167.431	120.78	238.276	220.188	194.211	140.021	217.558	-0.636362	0.0268388	0.999967	lysosome membrane protein 2
103522972	113.017	117.495	148.515	64.717	72.4041	93.0168	126.342	76.7126	0.721579	0.0269134	0.999967	RNA helicase aquarius
113469906	479.276	342.694	477.752	320.643	284.657	250.43	433.241	285.243	0.602849	0.0269717	0.999967	uncharacterized LOC113469906
novel.5905	15.6968	10.7704	7.15733	1.96112	1.98367	4.08865	11.2082	2.67782	2.06472	0.0269876	0.999967	- && - && -
novel.3623	33.4865	7.83301	19.6827	11.7667	2.97551	3.06649	20.3341	5.93624	1.76959	0.0270343	0.999967	- && - && -
novel.8848	0	0	0	2.94168	5.95102	2.04433	0	3.64568	-4.35145	0.0270966	0.999967	- && - && -
103520513	98.3667	66.5806	84.9933	50.0086	54.551	37.82	83.3135	47.4599	0.810524	0.0271366	0.999967	uncharacterized LOC103520513
103520693	80.577	131.203	65.3107	113.745	199.359	174.79	92.3635	162.631	-0.816886	0.0271635	0.999967	sorbitol dehydrogenase-like
103505114	290.914	236.949	309.555	219.646	152.743	167.635	279.139	180.008	0.632913	0.027173	0.999967	NSFL1 cofactor p47-like
113469534	8.37163	4.89563	0	0	0	0	4.42242	0	4.58319	0.0272102	0.999967	small subunit processome component 20 homolog
108252203	5.23227	8.81214	12.5253	31.3779	23.8041	15.3324	8.85658	23.5048	-1.39884	0.0272328	0.999967	aryl-hydrocarbon-interacting protein-like 1
novel.2976	3.13936	10.7704	13.42	1.96112	1.98367	1.02216	9.10992	1.65565	2.46337	0.0272612	0.999967	- && - && -
103508076	4535.33	4072.19	4639.74	4152.68	1747.62	2084.19	4415.75	2661.49	0.730396	0.0272715	0.999967	ribose-phosphate pyrophosphokinase 2%2C transcript variant X2
novel.1541	26.1614	7.83301	11.6307	6.86393	3.96735	0	15.2083	3.61042	2.06325	0.0274046	0.999967	- && - && -
103517050	146.504	274.155	108.255	188.268	370.947	418.065	176.305	325.76	-0.886064	0.0274438	0.999967	proline-rich protein 4-like
113468412	1.04645	0	8.94667	25.4946	22.8122	3.06649	3.33104	17.1244	-2.33425	0.0274517	0.999967	glutamic acid-rich protein-like
103507647	51.2763	58.7476	67.9947	128.453	101.167	76.6622	59.3395	102.094	-0.78155	0.0274884	0.999967	facilitated trehalose transporter Tret1-like
novel.8446	16.7433	15.666	16.9987	5.88337	5.95102	5.11082	16.4693	5.6484	1.54334	0.0275532	0.999967	- && - && -
novel.422	13.6039	14.6869	10.736	53.9309	10.9102	35.7757	13.0089	33.5389	-1.36883	0.0275971	0.999967	- && - && PF08685:GON domain
113473006	83.7163	59.7267	42.944	40.203	25.7877	30.6649	62.129	32.2185	0.943845	0.0277395	0.999967	uncharacterized LOC113473006
103510958	667.638	545.373	992.185	691.295	188.449	265.762	735.065	381.836	0.944924	0.0277511	0.999967	choline/ethanolamine kinase-like%2C transcript variant X3
113467976	162.2	22.5199	56.364	44.1252	18.8449	33.7314	80.3614	32.2338	1.31551	0.0278699	0.999967	uncharacterized LOC113467976
103512793	211.384	236.949	177.144	181.404	519.722	399.666	208.492	366.931	-0.815718	0.0278769	0.999967	intracellular protein transport protein USO1-like
113467071	4.18582	3.91651	2.684	0	0	0	3.59544	0	4.28936	0.027939	0.999967	uncharacterized LOC113467071
103523648	253.242	105.746	405.284	154.929	156.71	69.5071	254.757	127.049	1.00398	0.0279447	0.999967	matrix metalloproteinase-2-like
novel.471	128.714	55.8102	67.1	38.2419	50.5837	43.953	83.8747	44.2595	0.919847	0.0279621	0.999967	- && - && -
103509746	9.41809	8.81214	5.368	24.514	52.5673	3.06649	7.86607	26.7159	-1.76993	0.0280839	0.999967	trichohyalin-like%2C transcript variant X1
113466381	1.04645	4.89563	4.47333	7.84449	31.7388	5.11082	3.47181	14.898	-2.08947	0.0280887	0.999967	fatty acid synthase-like
103520996	10.4645	10.7704	0.894667	31.3779	17.8531	18.3989	7.37653	22.5433	-1.62782	0.0282165	0.999967	uncharacterized LOC103520996
113470813	5.23227	13.7078	4.47333	16.6695	26.7796	21.4654	7.80446	21.6382	-1.47364	0.0282265	0.999967	uncharacterized LOC113470813
103518411	64.8802	72.4553	52.7853	133.356	97.2	89.9504	63.3736	106.836	-0.755216	0.0282463	0.999967	filamin-A-like%2C transcript variant X5
103508071	549.388	604.121	319.396	1452.21	527.657	681.783	490.968	887.217	-0.854063	0.0282741	0.999967	uncharacterized LOC103508071
novel.137	6.27872	2.93738	8.94667	11.7667	16.8612	26.5762	6.05426	18.4014	-1.59531	0.0282807	0.999967	- && - && -
103516000	35.5794	29.3738	33.1027	47.0669	59.5102	73.5957	32.6853	60.0576	-0.877596	0.0283324	0.999967	transcription initiation factor TFIID subunit 1-like
103514025	6408.49	6281.1	2233.98	13457.2	4801.48	10072.4	4974.52	9443.7	-0.924846	0.0284265	0.999967	cuticle protein 12.5-like%2C transcript variant X1
103510971	33.4865	70.4971	57.2587	66.6781	99.1836	134.926	53.7474	100.262	-0.896736	0.0284997	0.999967	probable serine hydrolase
113473916	93.1344	145.89	119.885	201.996	192.416	172.746	119.637	189.052	-0.659365	0.0285099	0.999967	putative fatty acyl-CoA reductase CG5065%2C transcript variant X1
103511283	36.6259	20.5617	49.2067	17.6501	13.8857	16.3546	35.4647	15.9635	1.15384	0.0285521	0.999967	zinc finger protein 160-like
113470620	8.37163	3.91651	2.684	0.980561	0	0	4.99071	0.326854	3.79649	0.0285899	0.999967	NACHT and WD repeat domain-containing protein 2-like%2C transcript variant X2
novel.9347	5.23227	3.91651	5.368	0.980561	0	0	4.83893	0.326854	3.75873	0.0286189	0.999967	- && - && -
103508875	106.738	67.5597	81.4147	62.7559	31.7388	45.9973	85.2376	46.8307	0.862562	0.0287617	0.999967	uncharacterized LOC103508875
103505826	47.0904	90.0796	59.9427	109.823	111.086	115.504	65.7042	112.138	-0.770259	0.0287619	0.999967	vitellogenin receptor-like
103522363	0	0	0	0.980561	4.95918	5.11082	0	3.68352	-4.36429	0.028818	0.999967	ras GTPase-activating protein 1-like
113470786	121.389	98.8918	76.9413	43.1447	58.5183	69.5071	99.0739	57.0567	0.795095	0.028837	0.999967	uncharacterized LOC113470786
novel.3346	553.574	552.227	614.636	404.972	333.257	440.552	573.479	392.927	0.545727	0.0289006	0.999967	- && Q9VEG6.3 RecName: Full=Chorion peroxidase; AltName: Full=Peroxinectin-related protein; Short=Dpxt; Flags: Precursor && -
103506100	2.09291	1.95825	0.894667	10.7862	12.8939	3.06649	1.64861	8.91551	-2.45167	0.028944	0.999967	cingulin-like
113470234	6.27872	2.93738	1.78933	4.9028	14.8775	22.4876	3.66848	14.0893	-1.95745	0.0289924	0.999967	uncharacterized LOC113470234
novel.1543	25.1149	47.9772	75.152	95.1144	89.2653	95.0612	49.4147	93.147	-0.908776	0.0289958	0.999967	- && Q08180.2 RecName: Full=Irregular chiasm C-roughest protein; Short=Protein IRREC; Flags: Precursor && -
novel.2884	0	3.91651	1.78933	7.84449	9.91836	11.2438	1.90195	9.66888	-2.33083	0.0290206	0.999967	- && - && -
113466178	1.04645	9.79126	8.052	17.6501	18.8449	21.4654	6.29657	19.3201	-1.60367	0.0291004	0.999967	uncharacterized LOC113466178%2C transcript variant X2
novel.1940	1005.64	556.144	713.944	571.667	487.983	377.178	758.577	478.943	0.663054	0.0291538	0.999967	- && - && -
103521749	56.5085	50.9146	36.6813	19.6112	25.7877	28.6206	48.0348	24.6732	0.959593	0.0291693	0.999967	CCA tRNA nucleotidyltransferase 1%2C mitochondrial-like
103515210	15.6968	37.2068	16.9987	44.1252	60.502	40.8865	23.3008	48.5046	-1.05817	0.0292208	0.999967	laminin subunit alpha-like
103521880	13.6039	41.1233	33.1027	31.3779	43.6408	135.948	29.2766	70.3222	-1.26015	0.0293209	0.999967	protein unc-45 homolog B
103507863	1442.01	1263.07	1595.19	982.522	971.008	1070.2	1433.43	1007.91	0.508202	0.0293976	0.999967	DNA damage-binding protein 1
113470337	89.9951	50.9146	40.26	152.968	77.3632	106.305	60.3899	112.212	-0.897926	0.0293989	0.999967	uncharacterized LOC113470337
113472853	199.873	122.391	121.675	343.196	184.482	220.787	147.979	249.488	-0.755177	0.029459	0.999967	uncharacterized LOC113472853
novel.4157	5.23227	7.83301	6.26267	1.96112	0	0	6.44265	0.653707	3.28523	0.0294855	0.999967	- && - && -
113468167	19.8826	9.79126	16.9987	3.92224	4.95918	6.13298	15.5575	5.0048	1.63714	0.0296092	0.999967	uncharacterized LOC113468167
103524880	66.9731	44.0607	61.732	30.3974	34.7143	28.6206	57.5886	31.2441	0.881574	0.0296168	0.999967	U6 snRNA phosphodiesterase-like
103516133	62.7872	26.4364	23.2613	10.7862	17.8531	19.4211	37.495	16.0201	1.2233	0.0296658	0.999967	renin receptor-like
103507349	54.4156	87.1422	64.416	130.415	104.143	108.349	68.658	114.302	-0.734824	0.029711	0.999967	ubiquitin carboxyl-terminal hydrolase 34-like
113470024	261.614	692.242	520.696	288.285	282.673	303.582	491.517	291.514	0.754119	0.0297228	0.999967	uncharacterized protein K02A2.6-like%2C transcript variant X3
103522189	37.6723	37.2068	58.1533	93.1533	98.1918	53.1525	44.3442	81.4992	-0.875431	0.0298313	0.999967	uncharacterized LOC103522189
103517759	94.1809	232.053	158.356	321.624	208.286	305.627	161.53	278.512	-0.785098	0.0298679	0.999967	chitin synthase chs-2-like
103517824	20.9291	11.7495	18.788	64.717	63.4775	8.17731	17.1555	45.4573	-1.4075	0.0298739	0.999967	DNA ligase 1-like
113466109	0	0.979126	0	1.96112	9.91836	3.06649	0.326375	4.98199	-3.83978	0.0300086	0.999967	uncharacterized LOC113466109
103520640	43.9511	63.6432	40.26	83.3477	85.2979	84.8395	49.2848	84.495	-0.778569	0.0300336	0.999967	ATP-binding cassette sub-family F member 1
novel.6524	17.7897	28.3947	22.3667	60.7948	56.5347	25.5541	22.8503	47.6278	-1.05919	0.0301064	0.999967	- && Q9V3P6.1 RecName: Full=26S proteasome non-ATPase regulatory subunit 1; AltName: Full=26S proteasome regulatory complex subunit p110; AltName: Full=26S proteasome regulatory subunit RPN2 && PF18004:26S proteasome regulatory subunit RPN2 C-terminal dom
103506710	21.9755	14.6869	8.94667	130.415	9.91836	11.2438	15.203	50.5256	-1.73779	0.0301502	0.999967	uncharacterized LOC103506710
novel.321	8.37163	10.7704	9.84133	2.94168	2.97551	0	9.66112	1.9724	2.2845	0.0301669	0.999967	- && - && -
novel.4596	0	0	0	3.92224	5.95102	1.02216	0	3.63181	-4.34666	0.0301786	0.999967	- && - && -
103515188	357.887	597.267	263.927	474.591	687.343	926.08	406.36	696.005	-0.776511	0.0302071	0.999967	putative fatty acyl-CoA reductase CG5065
novel.9022	904.136	790.155	917.033	685.412	552.453	581.611	870.442	606.492	0.521233	0.0302271	0.999967	- && - && -
novel.7817	36.6259	17.6243	123.464	39.2224	1.98367	14.3103	59.2381	18.5055	1.67974	0.0303016	0.999967	- && - && -
103519868	196.733	290.801	220.088	461.844	342.184	300.516	235.874	368.181	-0.642403	0.030308	0.999967	fatty aldehyde dehydrogenase
103521028	24.0684	62.6641	43.8387	88.2505	114.061	53.1525	43.5237	85.1547	-0.96652	0.0304115	0.999967	papilin-like
103522793	736.704	423.962	648.633	578.531	115.053	202.388	603.1	298.657	1.01365	0.0304316	0.999967	calcium-independent phospholipase A2-gamma-like
novel.2182	523.227	363.256	402.6	299.071	313.42	240.208	429.694	284.233	0.59566	0.0304912	0.999967	- && - && -
113470840	0	0	0.894667	0.980561	6.94285	7.15514	0.298222	5.02619	-3.85066	0.0305354	0.999967	uncharacterized LOC113470840%2C transcript variant X1
novel.3460	86.8557	22.5199	28.6293	17.6501	27.7714	10.2216	46.0016	18.5477	1.30533	0.0305557	0.999967	- && - && -
113472487	21.9755	14.6869	11.6307	6.86393	3.96735	5.11082	16.0977	5.31403	1.5937	0.030672	0.999967	uncharacterized LOC113472487
108253505	54.4156	128.266	111.833	175.52	179.522	150.258	98.1715	168.434	-0.776783	0.0306969	0.999967	glutenin%2C high molecular weight subunit PW212
113466241	818.327	489.563	695.156	565.784	334.249	350.602	667.682	416.878	0.679274	0.0307455	0.999967	uncharacterized LOC113466241
113469780	416.489	278.072	215.615	190.229	186.465	193.189	303.392	189.961	0.674361	0.0307609	0.999967	uncharacterized LOC113469780
103521665	193.594	315.279	144.041	272.596	263.828	679.739	217.638	405.388	-0.897513	0.0307961	0.999967	peptidyl-prolyl cis-trans isomerase FKBP14-like
novel.8699	233.359	91.0587	149.409	115.706	72.4041	73.5957	157.942	87.2353	0.855002	0.0307973	0.999967	- && - && -
103514571	441.604	197.784	445.544	234.354	218.204	197.277	361.644	216.612	0.739438	0.0308293	0.999967	uncharacterized LOC103514571
103524513	171.618	122.391	186.985	99.0367	104.143	100.172	160.332	101.117	0.665451	0.0309038	0.999967	importin-11
103520261	123.482	97.9126	171.776	84.3282	72.4041	80.7509	131.057	79.1611	0.728713	0.0309473	0.999967	4-hydroxy-2-oxoglutarate aldolase%2C mitochondrial-like
103507869	41.8582	95.9544	89.4667	50.9892	38.6816	28.6206	75.7597	39.4305	0.943319	0.0309552	0.999967	polycomb group RING finger protein 3%2C transcript variant X2
novel.4390	98.3667	124.349	106.465	81.3866	64.4694	53.1525	109.727	66.3361	0.725562	0.0309656	0.999967	- && - && -
103512273	0	0.979126	0.894667	4.9028	7.93469	5.11082	0.624598	5.98277	-3.22687	0.0309785	0.999967	tektin-3-like
103519423	210.337	375.005	155.672	206.898	655.604	542.769	247.005	468.424	-0.9235	0.0311586	0.999967	histidine-rich glycoprotein-like%2C transcript variant X2
113465838	281.496	120.433	202.195	155.909	94.2245	93.0168	201.374	114.383	0.81499	0.0313345	0.999967	cytochrome P450 2K6-like
novel.1796	93.1344	87.1422	70.6787	50.0086	44.6326	54.1746	83.6518	49.6053	0.752758	0.0313967	0.999967	- && - && -
103524531	98.3667	162.535	198.616	294.168	246.967	211.588	153.173	250.908	-0.710234	0.0314129	0.999967	uncharacterized LOC103524531
113466905	0	0	0	0.980561	1.98367	8.17731	0	3.71385	-4.37468	0.0315003	0.999967	uncharacterized LOC113466905
novel.3715	356.841	89.1005	150.304	96.095	97.2	114.482	198.748	102.592	0.952867	0.0315307	0.999967	- && - && -
novel.3822	794.259	351.506	356.972	216.704	268.788	378.2	500.912	287.897	0.798588	0.0315992	0.999967	- && - && -
novel.2903	372.538	364.235	766.729	1119.8	1661.33	300.516	501.167	1027.21	-1.03508	0.0316069	0.999967	- && - && -
103508481	25.1149	14.6869	21.472	40.203	50.5837	32.7092	20.4246	41.1653	-1.01306	0.0316374	0.999967	-
103518255	61.7408	145.89	68.8893	115.706	135.882	275.984	92.1733	175.857	-0.931527	0.031786	0.999967	facilitated trehalose transporter Tret1-like
103516798	249.056	418.087	415.125	552.056	547.494	551.968	360.756	550.506	-0.608969	0.0317887	0.999967	probable peroxisomal acyl-coenzyme A oxidase 1
novel.6774	2.09291	0	2.684	3.92224	22.8122	3.06649	1.5923	9.93366	-2.6332	0.031879	0.999967	- && - && -
103515255	2.09291	0.979126	6.26267	9.80561	29.7551	3.06649	3.11157	14.2091	-2.17293	0.0319593	0.999967	probable NADH dehydrogenase [ubiquinone] 1 alpha subcomplex subunit 12
113470190	70.1124	37.2068	36.6813	122.57	81.3306	63.3741	48.0002	89.0916	-0.896735	0.0320441	0.999967	Krueppel-like factor 6
103509274	29.3007	4.89563	16.9987	62.7559	58.5183	14.3103	17.065	45.1948	-1.41014	0.0320443	0.999967	uncharacterized LOC103509274
103511658	47.0904	31.332	59.048	26.4751	22.8122	20.4433	45.8235	23.2435	0.980297	0.0321126	0.999967	uncharacterized LOC103511658%2C transcript variant X2
novel.2741	3.13936	42.1024	5.368	102.959	50.5837	13.2881	16.8699	55.6102	-1.72176	0.0321395	0.999967	- && - && -
novel.4129	81.6234	42.1024	42.0493	17.6501	28.7633	35.7757	55.2584	27.3964	1.01057	0.0321632	0.999967	- && - && -
103514775	1231.68	1571.5	1112.07	4798.87	1261.62	1411.61	1305.08	2490.7	-0.932467	0.0321944	0.999967	fatty acyl-CoA reductase wat-like%2C transcript variant X1
108253345	20.9291	0.979126	3.57867	0	1.98367	1.02216	8.49563	1.00195	3.0789	0.0322199	0.999967	uncharacterized LOC108253345
novel.9427	14.6504	6.85388	24.156	4.9028	4.95918	4.08865	15.2201	4.65021	1.71407	0.0323197	0.999967	- && - && -
103515649	3.13936	5.87476	15.2093	22.5529	42.649	9.19947	8.07448	24.8004	-1.60456	0.0325121	0.999967	uncharacterized LOC103515649
113468299	92.088	177.222	113.623	151.006	192.416	327.092	127.644	223.505	-0.807467	0.0325269	0.999967	carboxypeptidase E-like
113470537	41.8582	71.4762	50.1013	22.5529	27.7714	35.7757	54.4786	28.7	0.926383	0.0325884	0.999967	uncharacterized LOC113470537
103516822	1866.87	432.774	433.019	392.224	429.465	533.569	910.889	451.753	1.01141	0.0325908	0.999967	late histone H1-like
103520134	128.714	159.598	145.831	327.507	204.318	171.723	144.714	234.516	-0.696483	0.0326637	0.999967	-
novel.4226	8.37163	5.87476	0.894667	0	0.991836	0	5.04702	0.330612	3.81129	0.0327131	0.999967	- && - && -
113469273	7.32518	0.979126	2.684	0	0	0	3.66277	0	4.31275	0.0327211	0.999967	uncharacterized LOC113469273
113470725	29.3007	22.5199	26.84	10.7862	12.8939	11.2438	26.2202	11.6413	1.17085	0.0327229	0.999967	uncharacterized LOC113470725
113467860	186.269	220.303	300.608	279.46	629.816	302.56	235.727	403.945	-0.776304	0.0327628	0.999967	uncharacterized LOC113467860%2C transcript variant X4
novel.4131	44.9975	44.0607	42.944	15.689	27.7714	24.5319	44.0007	22.6641	0.957642	0.0327892	0.999967	- && - && -
novel.6762	64.8802	35.2485	56.364	23.5335	31.7388	26.5762	52.1642	27.2828	0.934493	0.0328027	0.999967	- && - && -
103512918	123.482	100.85	145.831	98.0561	49.5918	69.5071	123.387	72.385	0.769735	0.0329055	0.999967	uncharacterized LOC103512918
103510069	5779.57	3063.69	5433.31	3742.8	2495.46	2850.81	4758.85	3029.69	0.651429	0.0329289	0.999967	longitudinals lacking protein%2C isoforms H/M/V
113470069	7.32518	1.95825	8.94667	25.4946	32.7306	4.08865	6.0767	20.7713	-1.77075	0.0329408	0.999967	uncharacterized LOC113470069
113469930	4.18582	3.91651	12.5253	40.203	18.8449	7.15514	6.87589	22.0677	-1.67035	0.0329625	0.999967	uncharacterized LOC113469930
103511574	68.0195	61.685	86.7827	41.1836	44.6326	39.8644	72.1624	41.8935	0.785893	0.0329647	0.999967	uncharacterized LOC103511574
103515183	2908.1	1847.61	1603.24	1462.02	1533.38	1112.11	2119.65	1369.17	0.630324	0.0331069	0.999967	retrovirus-related Pol polyprotein from transposon 412
103507153	432.186	395.567	454.491	329.468	264.82	290.294	427.414	294.861	0.535652	0.0331243	0.999967	WD repeat-containing protein 55 homolog%2C transcript variant X1
113471838	341.144	275.134	373.076	265.732	177.539	204.433	329.785	215.901	0.611218	0.0331759	0.999967	uncharacterized LOC113471838
113469755	33.4865	97.9126	103.781	119.628	182.498	134.926	78.3935	145.684	-0.89092	0.03321	0.999967	canalicular multispecific organic anion transporter 2-like
103507468	13.6039	5.87476	14.3147	37.2613	43.6408	9.19947	11.2644	30.0339	-1.41493	0.0333696	0.999967	uncharacterized LOC103507468
103508032	168.479	86.1631	133.305	79.4254	64.4694	85.8617	129.316	76.5855	0.755229	0.0334474	0.999967	short-chain dehydrogenase/reductase family 16C member 6-like
103508731	15.6968	25.4573	20.5773	35.3002	36.6979	51.1082	20.5771	41.0354	-0.992945	0.0334832	0.999967	putative pyridoxal-dependent decarboxylase domain-containing protein 2
113471650	183.129	245.761	134.2	352.021	369.955	206.477	187.697	309.484	-0.722371	0.0334905	0.999967	fatty acyl-CoA reductase wat-like
novel.5240	1.04645	0.979126	1.78933	7.84449	13.8857	2.04433	1.27164	7.92484	-2.629	0.0335102	0.999967	- && - && -
103510013	657.173	617.829	833.829	466.747	471.122	520.281	702.944	486.05	0.532666	0.0335226	0.999967	uncharacterized LOC103510013
103514004	140.225	173.305	165.513	226.51	202.335	311.76	159.681	246.868	-0.627736	0.0335419	0.999967	fructose-1%2C6-bisphosphatase isozyme 2-like
103516117	255.335	326.049	287.188	372.613	478.065	424.198	289.524	424.959	-0.553366	0.0335442	0.999967	galactokinase-like
103517443	142.318	77.351	148.515	269.654	336.233	95.0612	122.728	233.649	-0.928982	0.033566	0.999967	dynein light chain 1%2C cytoplasmic-like%2C transcript variant X2
novel.5480	102.553	124.349	110.044	82.3671	51.5755	71.5514	112.315	68.498	0.713563	0.0336037	0.999967	- && - && -
novel.543	49.1833	61.685	49.2067	28.4363	35.7061	22.4876	53.3583	28.8767	0.884885	0.033671	0.999967	- && - && -
113467814	0	0	0.894667	4.9028	1.98367	7.15514	0.298222	4.68054	-3.74822	0.0337501	0.999967	uncharacterized LOC113467814
103511193	110.924	242.823	157.461	247.101	339.208	256.563	170.403	280.957	-0.720862	0.0338105	0.999967	uncharacterized LOC103511193
113473043	5.23227	11.7495	0.894667	10.7862	18.8449	28.6206	5.95882	19.4172	-1.71321	0.0338934	0.999967	cadherin-87A-like
103521617	16.7433	28.3947	19.6827	50.9892	23.8041	61.3298	21.6069	45.3743	-1.06899	0.0339742	0.999967	E3 ubiquitin-protein ligase RNF103-like
113469396	14.6504	13.7078	5.368	1.96112	0.991836	5.11082	11.242	2.68792	2.06576	0.0339842	0.999967	piggyBac transposable element-derived protein 3-like
103516014	57.555	30.3529	27.7347	14.7084	15.8694	23.5098	38.5475	18.0292	1.09374	0.0340362	0.999967	cytoplasmic dynein 1 intermediate chain-like
103520618	13.6039	0	3.57867	0	0.991836	0	5.72752	0.330612	3.99528	0.0340771	0.999967	uncharacterized LOC103520618
novel.3223	82.6699	60.7058	114.517	50.9892	50.5837	47.0195	85.9643	49.5308	0.797008	0.0341444	0.999967	- && Q6P5B0.1 RecName: Full=RRP12-like protein && -
103521362	84.7628	73.4345	112.728	189.248	130.922	123.682	90.3084	147.951	-0.710904	0.0341593	0.999967	cytoplasmic polyadenylation element-binding protein 1-like
novel.56	31.3936	31.332	25.0507	13.7279	14.8775	12.266	29.2588	13.6238	1.10062	0.0342003	0.999967	- && - && -
108252535	104.645	147.848	38.4707	47.0669	65.4612	9.19947	96.9881	40.5759	1.2549	0.0342552	0.999967	-
novel.1799	65.9266	10.7704	21.472	14.7084	14.8775	5.11082	32.723	11.5656	1.49401	0.0344806	0.999967	- && - && -
103507584	5.23227	1.95825	11.6307	0.980561	0	1.02216	6.27373	0.667575	3.24179	0.0344984	0.999967	transcription initiation factor TFIID subunit 4-like
103511632	148.596	77.351	76.9413	342.216	90.2571	161.502	100.963	197.992	-0.973428	0.0345778	0.999967	uncharacterized LOC103511632
103511135	2316.85	3207.62	1419.84	2129.78	4023.88	6153.42	2314.77	4102.36	-0.825627	0.0345779	0.999967	cuticle protein 64-like%2C transcript variant X3
113472703	39.7653	39.1651	29.524	55.892	68.4367	65.4184	36.1514	63.249	-0.809488	0.0346931	0.999967	uncharacterized LOC113472703
103521518	106.738	77.351	93.94	51.9697	55.5428	61.3298	92.6764	56.2808	0.71933	0.0347092	0.999967	protein kibra-like
novel.16	63.8337	34.2694	41.1547	19.6112	23.8041	27.5984	46.4193	23.6712	0.969914	0.0347422	0.999967	- && - && -
novel.6610	64.8802	90.0796	68.8893	85.3088	134.89	155.369	74.6164	125.189	-0.745918	0.0348263	0.999967	- && - && -
103520226	3.13936	10.7704	4.47333	4.9028	8.92653	54.1746	6.1277	22.668	-1.88404	0.0348614	0.999967	uncharacterized LOC103520226
novel.8132	6466.04	2070.85	3469.52	1506.14	2997.33	2258.98	4002.14	2254.15	0.828136	0.0348649	0.999967	- && - && -
novel.3681	57.555	25.4573	12.5253	8.82505	7.93469	19.4211	31.8459	12.0603	1.39783	0.0350081	0.999967	- && - && -
103509846	34.533	19.5825	21.472	10.7862	7.93469	13.2881	25.1958	10.6697	1.23763	0.0351306	0.999967	uncharacterized LOC103509846
113470949	27.2078	33.2903	33.1027	48.0475	63.4775	56.219	31.2003	55.9147	-0.839792	0.0351635	0.999967	methanethiol oxidase-like
novel.1807	409.164	309.404	481.331	313.779	191.424	265.762	399.966	256.989	0.638419	0.0352087	0.999967	- && - && -
103515233	1.04645	10.7704	0.894667	4.9028	16.8612	30.6649	4.23717	17.4763	-2.04556	0.035312	0.999967	nucleolysin TIA-1-like
113472083	1.04645	2.93738	9.84133	9.80561	17.8531	20.4433	4.60839	16.034	-1.77199	0.0353258	0.999967	uncharacterized LOC113472083
103511832	218.709	153.723	184.301	143.162	108.11	105.283	185.578	118.852	0.642026	0.0353601	0.999967	alpha-ketoglutarate-dependent dioxygenase alkB homolog 4%2C transcript variant X3
113466369	93.1344	90.0796	89.4667	121.59	152.743	147.191	90.8936	140.508	-0.628478	0.0353839	0.999967	uncharacterized LOC113466369
103523444	4.18582	6.85388	5.368	3.92224	65.4612	2.04433	5.46923	23.8093	-2.12114	0.0354287	0.999967	signal recognition particle receptor subunit beta-like
103524019	220.802	88.1214	120.78	80.406	60.502	99.1498	143.234	80.0193	0.838834	0.0354322	0.999967	ATP-dependent permease PDR11-like
103506713	18.8362	16.6451	11.6307	57.8531	19.8367	28.6206	15.704	35.4368	-1.17943	0.0354906	0.999967	uncharacterized LOC103506713
113470569	32.4401	44.0607	42.0493	22.5529	20.8286	17.3768	39.5167	20.2527	0.96505	0.03561	0.999967	uncharacterized LOC113470569
novel.930	43.9511	9.79126	10.736	5.88337	9.91836	5.11082	21.4928	6.97085	1.61684	0.0356146	0.999967	- && P17704.2 RecName: Full=40S ribosomal protein S17 && PF00833:Ribosomal S17
103511777	37.6723	66.5806	16.9987	162.773	41.6571	67.4628	40.4172	90.631	-1.16778	0.0356965	0.999967	mucin-2-like
103520914	39.7653	51.8937	47.4173	99.0367	90.2571	54.1746	46.3588	81.1561	-0.807522	0.0357055	0.999967	uncharacterized LOC103520914
113465368	51.2763	121.412	99.308	154.929	194.4	121.637	90.6653	156.989	-0.790358	0.0357186	0.999967	chromodomain-helicase-DNA-binding protein Mi-2 homolog
novel.4862	2.09291	8.81214	0.894667	11.7667	22.8122	9.19947	3.93324	14.5928	-1.89867	0.0357242	0.999967	- && - && -
103508334	340.098	281.988	643.265	312.799	266.804	144.125	421.784	241.243	0.80635	0.0357885	0.999967	uncharacterized LOC103508334
103524824	278.357	176.243	260.348	135.317	149.767	175.812	238.316	153.632	0.633554	0.0359512	0.999967	periodic tryptophan protein 2 homolog
novel.2172	12.5574	1.95825	4.47333	15.689	26.7796	14.3103	6.32968	18.9263	-1.59536	0.0359964	0.999967	- && - && -
113470637	1.04645	2.93738	3.57867	3.92224	22.8122	7.15514	2.52083	11.2965	-2.14867	0.0360208	0.999967	uncharacterized LOC113470637%2C transcript variant X1
108254400	42.9046	18.6034	11.6307	110.803	17.8531	53.1525	24.3796	60.603	-1.32045	0.0360457	0.999967	mucin-2-like
103519613	100.46	114.558	67.1	144.142	121.996	199.322	94.0391	155.153	-0.723702	0.0361111	0.999967	uncharacterized LOC103519613
113466373	43.9511	35.2485	58.1533	104.92	85.2979	55.1968	45.7843	81.8049	-0.835764	0.0362167	0.999967	uncharacterized LOC113466373
103515161	503.344	655.035	360.551	867.796	740.902	700.182	506.31	769.627	-0.604559	0.036241	0.999967	PDZ and LIM domain protein Zasp-like
103505486	38.7188	78.3301	45.628	101.978	100.175	80.7509	54.2256	94.3016	-0.798128	0.0362416	0.999967	ABC transporter G family member 20-like%2C transcript variant X2
113466764	0	0	0	1.96112	4.95918	3.06649	0	3.32893	-4.21941	0.0362805	0.999967	uncharacterized LOC113466764
103520923	133.946	95.9544	127.043	154.929	262.837	159.457	118.981	192.408	-0.693662	0.0363499	0.999967	uncharacterized LOC103520923
103507013	184.176	138.057	184.301	113.745	114.061	102.216	168.845	110.008	0.618003	0.0365017	0.999967	THO complex subunit 5 homolog
103506172	37.6723	30.3529	30.4187	86.2894	94.2245	23.5098	32.8146	68.0079	-1.05352	0.0365526	0.999967	uncharacterized LOC103506172%2C transcript variant X2
novel.8033	11.511	11.7495	4.47333	0.980561	1.98367	3.06649	9.24461	2.01024	2.20123	0.0365663	0.999967	- && - && -
113471167	0	0	0	4.9028	1.98367	3.06649	0	3.31766	-4.21521	0.0365813	0.999967	POU domain%2C class 4%2C transcription factor 2-like
103511804	542.063	438.649	652.212	413.797	335.241	358.779	544.308	369.272	0.559976	0.036668	0.999967	arginine/serine-rich coiled-coil protein 2%2C transcript variant X1
113471746	336.958	181.138	204.879	161.793	132.906	157.413	240.992	150.704	0.676227	0.0366694	0.999967	uncharacterized LOC113471746
103518285	27.2078	19.5825	16.104	53.9309	33.7224	36.7979	20.9648	41.4837	-0.990372	0.0367168	0.999967	patched domain-containing protein 1-like
113467812	72.2053	51.8937	68.8893	33.3391	40.6653	36.7979	64.3295	36.9341	0.800486	0.0367214	0.999967	uncharacterized LOC113467812
novel.5261	13.6039	9.79126	3.57867	0	1.98367	3.06649	8.99128	1.68339	2.41938	0.0367329	0.999967	- && - && -
103522382	277.31	191.909	217.404	490.28	315.404	275.984	228.874	360.556	-0.656419	0.0367331	0.999967	uncharacterized LOC103522382
103511950	455.208	413.191	533.221	959.969	1349.89	291.317	467.207	867.058	-0.892052	0.0368171	0.999967	keratin-associated protein 5-1-like
113473353	26.1614	40.1442	26.84	51.9697	64.4694	52.1303	31.0485	56.1898	-0.856038	0.0368303	0.999967	nascent polypeptide-associated complex subunit alpha%2C muscle-specific form-like
103505149	71.1589	88.1214	145.831	235.335	280.69	74.6179	101.704	196.881	-0.951532	0.0368888	0.999967	uncharacterized LOC103505149%2C transcript variant X3
novel.6293	48.1369	18.6034	39.3653	16.6695	18.8449	13.2881	35.3685	16.2675	1.11868	0.0369177	0.999967	- && - && -
103515660	309.75	1244.47	651.317	987.425	1149.54	1976.86	735.179	1371.28	-0.899166	0.0370426	0.999967	cuticle protein 21-like
novel.6861	81.6234	63.6432	50.1013	27.4557	34.7143	45.9973	65.1227	36.0558	0.851719	0.0372214	0.999967	- && Q9QZE7.1 RecName: Full=Translin-associated protein X; AltName: Full=Translin-associated factor X && PF01997:Translin family
103520301	170.572	63.6432	93.94	47.0669	51.5755	78.7066	109.385	59.1163	0.886813	0.0372284	0.999967	phenylalanine--tRNA ligase beta subunit-like
103524522	51.2763	29.3738	50.996	91.1922	68.4367	70.5293	43.882	76.7194	-0.805973	0.0372613	0.999967	geranylgeranyl pyrophosphate synthase
103505551	222.895	93.017	134.2	431.447	469.139	68.4849	150.037	323.023	-1.10717	0.0373124	0.999967	uncharacterized LOC103505551
novel.3879	11.511	5.87476	9.84133	9.80561	38.6816	23.5098	9.0757	23.999	-1.404	0.0374037	0.999967	- && - && -
108253747	169.526	137.078	201.3	118.648	105.135	105.283	169.301	109.688	0.626752	0.0374051	0.999967	uncharacterized LOC108253747%2C transcript variant X1
103516163	0	0	0	1.96112	1.98367	6.13298	0	3.35926	-4.23065	0.0374208	0.999967	cytochrome P450 4d8-like
103514945	9.41809	7.83301	13.42	2.94168	1.98367	3.06649	10.2237	2.66395	1.94412	0.0376997	0.999967	glucose dehydrogenase [FAD%2C quinone]-like
113468202	56.5085	380.88	193.248	414.777	526.665	330.159	210.212	423.867	-1.01125	0.0377363	0.999967	uncharacterized LOC113468202%2C transcript variant X2
novel.5076	403.931	210.512	384.707	179.443	259.861	180.923	333.05	206.742	0.687817	0.0377737	0.999967	- && - && -
103508164	104.645	115.537	124.359	186.307	200.351	142.081	114.847	176.246	-0.617329	0.0378426	0.999967	inter-alpha-trypsin inhibitor heavy chain H6-like
113472961	1.04645	2.93738	4.47333	7.84449	4.95918	22.4876	2.81906	11.7638	-2.04012	0.0378764	0.999967	uncharacterized LOC113472961
113468157	0	1.95825	0.894667	3.92224	5.95102	10.2216	0.950973	6.6983	-2.7978	0.0379098	0.999967	uncharacterized LOC113468157
novel.8588	71.1589	49.9354	37.576	28.4363	34.7143	19.4211	52.8901	27.5239	0.938132	0.0379401	0.999967	- && - && -
novel.1010	84.7628	144.911	118.096	175.52	158.694	217.721	115.923	183.978	-0.665076	0.0379545	0.999967	- && Q9VP61.1 RecName: Full=Acetyl-coenzyme A synthetase; AltName: Full=Acetate--CoA ligase; AltName: Full=Acetyl-CoA synthetase; Short=ACS; Short=AceCS; AltName: Full=Acyl-activating enzyme && PF16177:Acetyl-coenzyme A synthetase N-terminus
novel.3283	5.23227	3.91651	1.78933	15.689	8.92653	12.266	3.64604	12.2938	-1.76956	0.0380893	0.999967	- && - && PF01436:NHL repeat
113471431	1.04645	3.91651	0.894667	9.80561	17.8531	2.04433	1.95254	9.901	-2.34759	0.0381636	0.999967	uncharacterized LOC113471431%2C transcript variant X2
103508489	160.107	149.806	151.199	286.324	241.016	176.834	153.704	234.725	-0.61135	0.0381719	0.999967	trifunctional enzyme subunit alpha%2C mitochondrial-like
novel.8645	622.64	443.544	614.636	501.067	271.763	297.449	560.273	356.76	0.651006	0.038202	0.999967	- && - && -
novel.2604	0	0	0.894667	0.980561	7.93469	5.11082	0.298222	4.67536	-3.74697	0.0382648	0.999967	- && - && -
113470215	15.6968	6.85388	20.5773	38.2419	26.7796	30.6649	14.376	31.8955	-1.14559	0.0382676	0.999967	pancreatic triacylglycerol lipase-like
103506908	553.574	324.091	470.595	323.585	321.355	231.009	449.42	291.983	0.621797	0.0383289	0.999967	uncharacterized LOC103506908%2C transcript variant X1
103521769	110.924	152.744	177.144	227.49	317.388	168.657	146.937	237.845	-0.693685	0.0384895	0.999967	serine-rich adhesin for platelets-like
103506418	1.04645	6.85388	10.736	0.980561	0	1.02216	6.21211	0.667575	3.22954	0.0385181	0.999967	E3 ubiquitin-protein ligase SMURF1-like
103519520	172.665	144.911	185.196	112.765	98.1918	119.593	167.591	110.183	0.605526	0.038709	0.999967	semaphorin-1A-like
103524681	62.7872	63.6432	58.1533	49.028	21.8204	29.6427	61.5279	33.4971	0.875904	0.0388589	0.999967	uncharacterized LOC103524681
103512813	276.264	356.402	246.928	435.369	444.343	404.777	293.198	428.163	-0.546632	0.0389349	0.999967	cAMP-specific 3'%2C5'-cyclic phosphodiesterase
103520122	278.357	202.679	299.713	206.898	118.029	170.701	260.25	165.209	0.65574	0.0389584	0.999967	putative E3 ubiquitin-protein ligase UBR7
103510370	295.1	213.45	226.351	169.637	148.775	172.746	244.967	163.719	0.580717	0.0390357	0.999967	uncharacterized protein C6orf136 homolog
113473360	5.23227	2.93738	1.78933	0	0	0	3.31966	0	4.17114	0.0390702	0.999967	uncharacterized LOC113473360
103510897	195.687	80.2884	100.203	99.0367	54.551	50.086	125.393	67.8912	0.882837	0.0390911	0.999967	molybdenum cofactor biosynthesis protein 1
103515532	125.574	208.554	201.3	269.654	283.665	264.74	178.476	272.687	-0.610243	0.0391077	0.999967	uncharacterized LOC103515532
103517277	46.044	14.6869	29.524	7.84449	13.8857	16.3546	30.085	12.6949	1.24405	0.039122	0.999967	tRNA (guanine-N(7)-)-methyltransferase-like
novel.4857	0	5.87476	8.94667	18.6307	17.8531	13.2881	4.94047	16.5906	-1.72557	0.0392456	0.999967	- && Q6Q883.1 RecName: Full=Nonribosomal peptide synthetase sirP; Short=NRPS sirP; AltName: Full=Sirodesmin biosynthesis protein P && -
novel.3683	81.6234	81.2675	42.0493	36.2808	50.5837	13.2881	68.3134	33.3842	1.02966	0.0393223	0.999967	- && - && -
103524314	1921.29	2032.67	1855.54	3248.6	2291.14	2668.87	1936.5	2736.2	-0.498755	0.0393505	0.999967	lysosome membrane protein 2
novel.3040	47.0904	32.3112	37.576	24.514	18.8449	16.3546	38.9925	19.9045	0.967551	0.0394407	0.999967	- && - && -
103516814	218.709	546.352	220.088	699.14	575.265	424.198	328.383	566.201	-0.786094	0.0395075	0.999967	superoxide dismutase [Cu-Zn]-like
novel.3571	549.388	383.818	509.065	290.246	297.551	386.378	480.757	324.725	0.566192	0.0396895	0.999967	- && - && -
103506061	0	0.979126	0.894667	0.980561	6.94285	10.2216	0.624598	6.04835	-3.24253	0.039702	0.999967	uncharacterized LOC103506061
113468452	13.6039	20.5617	13.42	1.96112	5.95102	8.17731	15.8619	5.36315	1.56839	0.0398196	0.999967	uncharacterized LOC113468452
103521934	133.946	86.1631	137.779	84.3282	77.3632	55.1968	119.296	72.2961	0.722133	0.0398307	0.999967	uncharacterized LOC103521934
103505324	334.865	232.053	314.923	193.171	193.408	208.521	293.947	198.367	0.567368	0.0398786	0.999967	nuclear pore complex protein Nup107
103513117	273.125	224.22	348.025	219.646	188.449	134.926	281.79	181.007	0.638743	0.0398815	0.999967	DNA-directed RNA polymerase II subunit RPB3
113471498	33.4865	42.1024	63.5213	110.803	126.955	36.7979	46.3701	91.5188	-0.978482	0.0399309	0.999967	uncharacterized LOC113471498
103510543	0	0	0.894667	9.80561	1.98367	2.04433	0.298222	4.6112	-3.72993	0.04002	0.999967	katanin p60 ATPase-containing subunit A-like 1%2C transcript variant X1
108253623	43.9511	73.4345	40.26	29.4168	33.7224	19.4211	52.5485	27.5201	0.931495	0.0400722	0.999967	uncharacterized LOC108253623
103512783	422.767	430.816	645.949	382.419	283.665	332.203	499.844	332.762	0.58752	0.0401316	0.999967	pescadillo homolog
103506374	136.039	73.4345	110.044	78.4449	41.6571	64.3963	106.506	61.4994	0.791483	0.0401404	0.999967	retinol dehydrogenase 10-like
103513998	36.6259	19.5825	19.6827	15.689	7.93469	8.17731	25.297	10.6003	1.24909	0.0403423	0.999967	uncharacterized LOC103513998
novel.4434	25.1149	10.7704	27.7347	42.1641	51.5755	34.7535	21.2067	42.8311	-1.01279	0.0403526	0.999967	- && - && -
novel.1411	56.5085	97.9126	85.888	125.512	162.661	106.305	80.1031	131.493	-0.713556	0.040362	0.999967	- && - && PF00982:Glycosyltransferase family 20
113471041	12.5574	7.83301	4.47333	0.980561	2.97551	1.02216	8.28793	1.65941	2.31227	0.0404667	0.999967	uncharacterized LOC113471041
108253406	417.535	309.404	218.299	194.151	196.384	218.743	315.079	203.093	0.632595	0.0404943	0.999967	uncharacterized LOC108253406
novel.4125	26.1614	14.6869	29.524	5.88337	15.8694	6.13298	23.4574	9.29524	1.33563	0.0405325	0.999967	- && - && -
113469349	15.6968	7.83301	16.9987	3.92224	3.96735	5.11082	13.5095	4.33347	1.64276	0.0405855	0.999967	uncharacterized LOC113469349
113472832	3.13936	0	2.684	12.7473	14.8775	2.04433	1.94112	9.88972	-2.35225	0.0406244	0.999967	uncharacterized LOC113472832
novel.5536	383.002	17.6243	181.617	56.8725	28.7633	43.953	194.081	43.1963	2.16741	0.0406496	0.999967	- && - && -
103513830	33.4865	39.1651	34.892	56.8725	78.3551	52.1303	35.8479	62.4526	-0.800931	0.0406891	0.999967	homeobox protein rough
103516271	171.618	100.85	128.832	99.0367	84.3061	60.3076	133.767	81.2168	0.718286	0.0408392	0.999967	transmembrane channel-like protein 7%2C transcript variant X3
novel.5296	23.022	48.9563	34.892	71.5809	74.3877	49.0638	35.6234	65.0108	-0.86621	0.0408562	0.999967	- && - && -
113470468	280.45	211.491	211.141	131.395	176.547	158.435	234.361	155.459	0.591564	0.0408808	0.999967	uncharacterized LOC113470468
novel.1451	0	0	2.684	8.82505	8.92653	3.06649	0.894667	6.93936	-2.89289	0.0408898	0.999967	- && - && -
103518062	273.125	168.41	259.453	168.656	162.661	116.527	233.663	149.281	0.645978	0.0409265	0.999967	uncharacterized LOC103518062
113467975	21.9755	25.4573	21.472	48.0475	34.7143	45.9973	22.9683	42.9197	-0.902316	0.0409709	0.999967	uncharacterized LOC113467975
103510040	541.017	1670.39	787.307	1402.2	1640.5	2091.35	999.571	1711.35	-0.77567	0.0409812	0.999967	6-phosphogluconate dehydrogenase%2C decarboxylating
novel.5216	26.1614	20.5617	18.788	7.84449	9.91836	10.2216	21.837	9.32816	1.22552	0.0410904	0.999967	- && - && -
113470558	33.4865	14.6869	3.57867	4.9028	2.97551	7.15514	17.2507	5.01115	1.77777	0.0411225	0.999967	ubiquitin-like-conjugating enzyme ATG3
103513107	139.178	65.6015	89.4667	261.81	341.192	39.8644	98.0822	214.289	-1.12856	0.0411496	0.999967	uncharacterized LOC103513107
103515970	23.022	7.83301	12.5253	3.92224	4.95918	5.11082	14.4601	4.66408	1.62892	0.0411878	0.999967	uncharacterized LOC103515970
103506076	10.4645	5.87476	10.736	0.980561	0.991836	4.08865	9.0251	2.02035	2.16855	0.0412357	0.999967	C-C chemokine receptor type 1-like
103522443	267.892	215.408	220.088	126.492	139.849	195.233	234.463	153.858	0.607762	0.0412381	0.999967	tumor suppressor candidate 3-like
novel.226	379.863	296.675	308.66	199.054	225.147	250.43	328.399	224.877	0.54606	0.0412534	0.999967	- && - && -
103508016	14.6504	8.81214	14.3147	0.980561	5.95102	4.08865	12.5924	3.67341	1.77982	0.0412714	0.999967	uncharacterized LOC103508016
113472885	58.6014	31.332	83.204	27.4557	38.6816	22.4876	57.7125	29.5416	0.967502	0.0412754	0.999967	uncharacterized LOC113472885
113471366	23.022	58.7476	58.1533	139.24	104.143	39.8644	46.641	94.4156	-1.01503	0.0413867	0.999967	uncharacterized LOC113471366
113473171	660.313	293.738	314.028	365.749	196.384	156.391	422.693	239.508	0.818665	0.041406	0.999967	uncharacterized LOC113473171
novel.6667	20.9291	12.7286	8.94667	3.92224	4.95918	5.11082	14.2015	4.66408	1.60153	0.0414249	0.999967	- && - && -
novel.2329	35.5794	40.1442	31.3133	20.5918	12.8939	20.4433	35.679	17.9763	0.988446	0.0414442	0.999967	- && - && -
103524372	206.151	124.349	241.56	136.298	122.988	94.039	190.687	117.775	0.695325	0.0414627	0.999967	uncharacterized LOC103524372
103521048	23.022	68.5388	56.364	79.4254	71.4122	126.748	49.3083	92.5286	-0.904417	0.041514	0.999967	probable protein phosphatase 2C T23F11.1
108254478	0	0	0	5.88337	2.97551	1.02216	0	3.29368	-4.20615	0.041633	0.999967	putative zinc finger protein 876
novel.5082	4.18582	6.85388	78.7307	7.84449	12.8939	4.08865	29.9235	8.27567	1.85863	0.0416358	0.999967	- && - && -
103505594	25.1149	22.5199	16.104	16.6695	72.4041	50.086	21.2463	46.3865	-1.12921	0.0416659	0.999967	L-asparaginase
103517518	909.369	962.481	1511.99	861.913	608.988	772.755	1127.95	747.885	0.593093	0.041705	0.999967	uncharacterized LOC103517518
113465571	136.039	99.8709	56.364	60.7948	45.6245	59.2855	97.4246	55.2349	0.816027	0.0418909	0.999967	uncharacterized LOC113465571
103521567	30.3472	28.3947	33.9973	15.689	14.8775	15.3324	30.9131	15.2997	1.01561	0.0419389	0.999967	uncharacterized LOC103521567
113470285	30.3472	25.4573	31.3133	11.7667	14.8775	15.3324	29.0393	13.9922	1.05449	0.0420833	0.999967	uncharacterized LOC113470285
103507934	82.6699	61.685	123.464	201.996	264.82	58.2633	89.2729	175.026	-0.970443	0.0420938	0.999967	vegetative cell wall protein gp1-like%2C transcript variant X2
103511898	1225.4	1116.2	1129.96	1098.23	423.514	636.808	1157.19	719.517	0.685416	0.0421206	0.999967	short/branched chain specific acyl-CoA dehydrogenase%2C mitochondrial%2C transcript variant X4
103511411	38.7188	44.0607	52.7853	85.3088	65.4612	75.6401	45.1883	75.47	-0.737496	0.0422611	0.999967	NADH dehydrogenase [ubiquinone] 1 alpha subcomplex subunit 8
113466945	40.8117	41.1233	37.576	98.0561	63.4775	49.0638	39.837	70.1992	-0.818815	0.0423178	0.999967	uncharacterized LOC113466945
103515267	13.6039	3.91651	11.6307	43.1447	32.7306	6.13298	9.71703	27.3361	-1.4948	0.0423349	0.999967	uncharacterized LOC103515267
113466988	89.9951	58.7476	77.836	47.0669	51.5755	33.7314	75.5262	44.1246	0.773964	0.042352	0.999967	uncharacterized LOC113466988
103514590	887.393	1139.7	304.187	714.829	1049.36	2953.03	777.094	1572.41	-1.01697	0.0423705	0.999967	glycine-rich cell wall structural protein 1.8-like
113469645	119.296	293.738	118.096	626.578	165.637	251.452	177.043	347.889	-0.974775	0.0423897	0.999967	fatty acyl-CoA reductase 1-like
113469891	20.9291	4.89563	7.15733	3.92224	0.991836	3.06649	10.994	2.66019	2.04018	0.0423938	0.999967	coagulation factor V-like
113466332	4.18582	7.83301	9.84133	13.7279	14.8775	29.6427	7.28672	19.416	-1.40245	0.0424372	0.999967	uncharacterized LOC113466332
113471120	3.13936	3.91651	2.684	10.7862	10.9102	11.2438	3.24662	10.9801	-1.76076	0.0424423	0.999967	uncharacterized LOC113471120
103508881	255.335	266.322	290.767	196.112	168.612	197.277	270.808	187.334	0.53208	0.0424453	0.999967	uncharacterized LOC103508881
113468503	264.753	119.453	145.831	101.978	111.086	107.327	176.679	106.797	0.724831	0.0424823	0.999967	uncharacterized LOC113468503
novel.3918	1.04645	0	1.78933	6.86393	16.8612	0	0.945262	7.90838	-3.04889	0.0425397	0.999967	- && - && -
103516201	911.462	590.413	884.825	566.764	492.943	574.456	795.567	544.721	0.546482	0.0425492	0.999967	serine/threonine-protein phosphatase 4 catalytic subunit%2C transcript variant X1
novel.2452	282.543	178.201	240.665	493.222	418.555	224.876	233.803	378.884	-0.696976	0.0425962	0.999967	- && - && -
103507093	196.733	432.774	266.611	386.341	585.183	466.106	298.706	479.21	-0.681646	0.042604	0.999967	Krueppel-like factor 10
103518636	27.2078	46.0189	17.8933	7.84449	10.9102	20.4433	30.3734	13.066	1.21794	0.0426947	0.999967	tetratricopeptide repeat protein 25
108252415	277.31	177.222	306.871	196.112	157.702	132.881	253.801	162.232	0.645631	0.0428465	0.999967	hybrid signal transduction histidine kinase M-like
103507306	207.198	125.328	188.775	121.59	105.135	108.349	173.767	111.691	0.637306	0.0428785	0.999967	RING-type E3 ubiquitin-protein ligase PPIL2
113471355	200.919	364.235	241.56	346.138	465.171	427.264	268.905	412.858	-0.61828	0.0428806	0.999967	uncharacterized LOC113471355
novel.2258	8.37163	5.87476	8.052	0.980561	2.97551	0	7.4328	1.31869	2.48767	0.0428994	0.999967	- && - && -
103518219	1.04645	7.83301	5.368	6.86393	11.902	29.6427	4.74915	16.1362	-1.75231	0.0429958	0.999967	uncharacterized LOC103518219
103522134	194.64	36.2277	263.032	89.231	72.4041	76.6622	164.633	79.4324	1.05196	0.0430857	0.999967	uncharacterized LOC103522134
108253465	11.511	10.7704	16.104	32.3585	34.7143	17.3768	12.7951	28.1499	-1.13425	0.043208	0.999967	uncharacterized LOC108253465
103520479	31.3936	14.6869	31.3133	13.7279	10.9102	9.19947	25.798	11.2792	1.19268	0.0432916	0.999967	spermine synthase-like
103518115	413.349	281.988	290.767	217.685	218.204	232.031	328.701	222.64	0.561403	0.0433494	0.999967	immediate early response 3-interacting protein 1
103513557	14.6504	38.1859	28.6293	31.3779	36.6979	110.394	27.1552	59.4898	-1.12758	0.0433784	0.999967	dmX-like protein 2
novel.6473	100.46	69.518	53.68	46.0864	36.6979	45.9973	74.5525	42.9272	0.79363	0.0435546	0.999967	- && - && -
novel.5587	20.9291	27.4155	25.9453	3.92224	7.93469	18.3989	24.7633	10.0853	1.3016	0.0435994	0.999967	- && - && -
113470927	83.7163	167.431	220.088	286.324	285.649	212.61	157.078	261.528	-0.733542	0.043651	0.999967	uncharacterized LOC113470927
novel.1856	19.8826	32.3112	35.7867	18.6307	11.902	10.2216	29.3268	13.5848	1.1118	0.0439584	0.999967	- && - && -
novel.1768	0	0	0	0.980561	10.9102	0	0	3.96359	-4.47229	0.044256	0.999967	- && - && -
103506863	70.1124	118.474	95.7293	163.754	128.939	154.347	94.772	149.013	-0.651717	0.0443669	0.999967	EH domain-containing protein 1
103505979	5729.34	4936.75	5676.66	3911.46	3667.81	4353.39	5447.58	3977.55	0.453745	0.0443763	0.999967	60S ribosomal protein L21
103507461	13.6039	11.7495	16.104	41.1836	59.5102	6.13298	13.8191	35.6089	-1.36524	0.0443944	0.999967	GATA zinc finger domain-containing protein 14-like
108252237	1.04645	5.87476	6.26267	5.88337	19.8367	18.3989	4.39463	14.7063	-1.72623	0.0445252	0.999967	transient receptor potential protein
103514786	305.565	188.971	252.296	170.618	176.547	147.191	248.944	164.785	0.594629	0.0445393	0.999967	DNA repair and recombination protein RAD54-like
novel.7352	475.09	247.719	230.824	308.877	111.086	68.4849	317.878	162.816	0.964224	0.0446059	0.999967	- && - && -
103523313	163.247	71.4762	52.7853	41.1836	52.5673	59.2855	95.8361	51.0121	0.907157	0.0446788	0.999967	poly(A) RNA polymerase cid11
103504813	15884.1	11026.9	12333.9	11156.8	7451.67	8422.62	13081.6	9010.37	0.537866	0.044719	0.999967	gelsolin-like
103524839	2.09291	1.95825	6.26267	20.5918	11.902	5.11082	3.43794	12.5349	-1.84954	0.0447891	0.999967	RING-box protein pip1-like
novel.3379	29.3007	22.5199	22.3667	9.80561	12.8939	11.2438	24.7291	11.3144	1.1263	0.0448053	0.999967	- && - && -
novel.546	94.1809	73.4345	50.1013	50.0086	316.396	95.0612	72.5722	153.822	-1.08526	0.0448402	0.999967	- && - && -
novel.4082	9.41809	6.85388	8.94667	1.96112	1.98367	2.04433	8.40621	1.99637	2.07406	0.0448779	0.999967	- && - && -
103516685	25.1149	28.3947	15.2093	43.1447	41.6571	43.953	22.9063	42.9183	-0.910501	0.0449	0.999967	uncharacterized LOC103516685
novel.272	94.1809	55.8102	50.996	32.3585	35.7061	44.9752	66.9957	37.6799	0.82809	0.0449148	0.999967	- && - && -
novel.8044	243.824	285.905	241.56	386.341	379.873	332.203	257.096	366.139	-0.510248	0.0449542	0.999967	- && - && PF00435:Spectrin repeat
novel.9610	1.04645	0.979126	1.78933	7.84449	11.902	2.04433	1.27164	7.26362	-2.50356	0.0450149	0.999967	- && Q5RKH7.1 RecName: Full=Solute carrier family 35 member F6; AltName: Full=ANT2-binding protein; Short=ANT2BP; AltName: Full=Transport and Golgi organization 9 homolog; Flags: Precursor && -
novel.4419	42.9046	29.3738	63.5213	29.4168	17.8531	22.4876	45.2666	23.2525	0.963171	0.0450511	0.999967	- && - && -
novel.6063	797.398	641.328	836.513	509.892	616.922	467.129	758.413	531.314	0.513428	0.0450547	0.999967	- && - && -
novel.78	1.04645	7.83301	6.26267	1.96112	0.991836	71.5514	5.04738	24.8348	-2.29044	0.045071	0.999967	- && - && -
103509619	2552.3	1071.16	1593.4	1677.74	617.914	616.364	1738.96	970.673	0.841004	0.0450907	0.999967	ATP-binding cassette sub-family G member 4%2C transcript variant X5
113469849	174.758	78.3301	67.1	71.5809	52.5673	53.1525	106.729	59.1003	0.849724	0.0451667	0.999967	uncharacterized LOC113469849
novel.9707	0	1.95825	3.57867	3.92224	12.8939	10.2216	1.84564	9.01258	-2.25387	0.0451677	0.999967	- && - && -
113466213	15.6968	11.7495	23.2613	40.203	29.7551	32.7092	16.9026	34.2224	-1.01268	0.0451985	0.999967	uncharacterized LOC113466213
108253449	81.6234	99.8709	127.043	196.112	169.604	122.66	102.846	162.792	-0.660956	0.0452	0.999967	uncharacterized LOC108253449
novel.502	13.6039	25.4573	13.42	7.84449	6.94285	5.11082	17.4937	6.63272	1.39706	0.0452046	0.999967	- && - && -
108254623	146.504	86.1631	100.203	83.3477	48.6	67.4628	110.956	66.4701	0.737682	0.0452275	0.999967	uncharacterized LOC108254623%2C transcript variant X2
novel.1950	11.511	14.6869	16.104	4.9028	4.95918	5.11082	14.1006	4.99093	1.50101	0.0452322	0.999967	- && - && -
103514340	13.6039	1.95825	5.368	23.5335	18.8449	15.3324	6.97672	19.2369	-1.47703	0.0453164	0.999967	uncharacterized LOC103514340
113467745	334.865	150.785	126.148	171.598	86.2898	75.6401	203.933	111.176	0.87344	0.0453222	0.999967	uncharacterized LOC113467745
103505169	165.34	143.932	207.563	108.842	116.045	117.549	172.278	114.145	0.594862	0.0453327	0.999967	coiled-coil domain-containing protein 137-like%2C transcript variant X2
113465884	19.8826	28.3947	25.9453	38.2419	39.6735	60.3076	24.7409	46.0743	-0.894017	0.0453507	0.999967	uncharacterized LOC113465884
103520636	33.4865	21.5408	25.0507	66.6781	34.7143	48.0417	26.6927	49.8114	-0.90295	0.0453792	0.999967	ubiquitin carboxyl-terminal hydrolase 10-like
103511752	229.173	198.763	219.193	340.255	387.808	237.142	215.71	321.735	-0.577101	0.0453971	0.999967	ras-related protein Rab-11A
103507066	294.054	136.099	325.659	589.317	598.077	192.167	251.937	459.854	-0.868085	0.0454688	0.999967	uncharacterized LOC103507066%2C transcript variant X1
113473219	3.13936	0.979126	1.78933	13.7279	5.95102	6.13298	1.96927	8.60395	-2.13996	0.0456462	0.999967	uncharacterized LOC113473219
103508068	52.3227	33.2903	61.732	106.881	136.873	38.8422	49.115	94.1989	-0.939137	0.0456709	0.999967	uncharacterized LOC103508068
103507221	5.23227	5.87476	12.5253	1.96112	0.991836	2.04433	7.87745	1.66576	2.24929	0.0456753	0.999967	myotubularin-related protein 2-like
103513433	381.956	365.214	793.569	394.185	318.379	218.743	513.58	310.436	0.726724	0.0457109	0.999967	eukaryotic translation initiation factor 2 subunit 3-like
103512752	280.45	375.005	308.66	265.732	972.991	452.818	321.372	563.847	-0.810997	0.0457164	0.999967	deoxynucleoside triphosphate triphosphohydrolase SAMHD1
103507681	404.978	235.969	412.441	678.548	820.249	291.317	351.13	596.704	-0.765087	0.045718	0.999967	chorion class high-cysteine HCB protein 13-like
113466578	3.13936	1.95825	2.684	7.84449	7.93469	13.2881	2.59387	9.6891	-1.90246	0.0457318	0.999967	cadherin-23-like
103520886	17.7897	23.499	19.6827	34.3196	58.5183	27.5984	20.3238	40.1455	-0.981941	0.0457903	0.999967	uncharacterized LOC103520886
103523215	58.6014	59.7267	19.6827	101.978	76.3714	75.6401	46.0036	84.6633	-0.885035	0.0458624	0.999967	uncharacterized LOC103523215
113465707	940.762	422.983	382.917	347.119	361.028	361.846	582.221	356.664	0.706361	0.0458726	0.999967	uncharacterized LOC113465707
103506580	34.533	25.4573	33.9973	58.8337	62.4857	43.953	31.3292	55.0908	-0.814762	0.0458876	0.999967	zinc finger matrin-type protein 2-like%2C transcript variant X3
103519301	91.0415	91.0587	119.885	175.52	153.735	132.881	100.662	154.045	-0.612553	0.0459035	0.999967	histone-lysine N-methyltransferase SMYD3%2C transcript variant X2
novel.5443	9.41809	4.89563	8.94667	30.3974	16.8612	12.266	7.75346	19.8415	-1.35717	0.0459079	0.999967	- && - && -
113470787	0	0	0	0.980561	0.991836	8.17731	0	3.38323	-4.23988	0.0459225	0.999967	UDP-N-acetylglucosamine--peptide N-acetylglucosaminyltransferase 110 kDa subunit-like
103516112	509.623	761.76	526.959	886.427	1155.49	674.628	599.447	905.515	-0.59517	0.0459305	0.999967	cytochrome P450 6k1-like%2C transcript variant X2
novel.3024	8.37163	2.93738	0	0	0	0	3.76967	0	4.35158	0.0460811	0.999967	- && - && -
103508263	133.946	149.806	133.305	78.4449	94.2245	102.216	139.019	91.6285	0.601756	0.0461284	0.999967	tRNA (adenine(37)-N6)-methyltransferase-like
103509807	40.8117	73.4345	45.628	56.8725	103.151	122.66	53.2914	94.2277	-0.821426	0.0461935	0.999967	leucine-rich PPR motif-containing protein%2C mitochondrial-like
103511148	348.469	606.079	516.223	921.727	684.367	617.387	490.257	741.16	-0.595965	0.0462064	0.999967	NADH dehydrogenase [ubiquinone] iron-sulfur protein 7%2C mitochondrial-like
113467028	0	0	0	3.92224	6.94285	0	0	3.6217	-4.34278	0.0463884	0.999967	uncharacterized LOC113467028
103521947	288.821	114.558	113.623	105.901	92.2408	99.1498	172.334	99.0971	0.796425	0.0464008	0.999967	uncharacterized LOC103521947
103522075	19.8826	9.79126	25.0507	24.514	53.5592	36.7979	18.2415	38.2904	-1.06645	0.0464862	0.999967	fructose-1%2C6-bisphosphatase 1-like
103510534	139.178	151.765	171.776	94.1338	121.996	87.906	154.24	101.345	0.606448	0.0465831	0.999967	U3 small nucleolar ribonucleoprotein protein MPP10-like
103506974	128.714	107.704	127.043	64.717	64.4694	100.172	121.153	76.4528	0.665036	0.0466141	0.999967	general transcription factor 3C polypeptide 5-like
novel.9223	55.4621	39.1651	34.892	27.4557	26.7796	10.2216	43.173	21.4856	1.00227	0.04664	0.999967	- && P04323.1 RecName: Full=Retrovirus-related Pol polyprotein from transposon 17.6; Includes: RecName: Full=Protease; Includes: RecName: Full=Reverse transcriptase; Includes: RecName: Full=Endonuclease && -
103507254	643.569	710.846	571.692	403.011	461.204	503.926	642.036	456.047	0.493416	0.0467584	0.999967	uncharacterized LOC103507254
103508046	7.32518	5.87476	15.2093	26.4751	40.6653	8.17731	9.46976	25.1059	-1.39916	0.0468785	0.999967	uncharacterized LOC103508046
113466512	168.479	132.182	75.152	252.985	237.049	137.992	125.271	209.342	-0.743245	0.0470134	0.999967	patched domain-containing protein 1-like
103519415	195.687	162.535	232.613	165.715	113.069	102.216	196.945	127	0.633026	0.0470298	0.999967	zinc finger protein 26-like%2C transcript variant X1
103511003	116.156	70.4971	124.359	80.406	48.6	56.219	103.671	61.7417	0.747659	0.0471128	0.999967	tRNA (guanine(10)-N2)-methyltransferase homolog%2C transcript variant X2
novel.276	39.7653	28.3947	36.6813	86.2894	83.3143	29.6427	34.9471	66.4154	-0.927725	0.0471366	0.999967	- && - && -
103516745	78.4841	36.2277	84.0987	127.473	201.343	54.1746	66.2701	127.663	-0.945867	0.0471714	0.999967	uncharacterized LOC103516745
103520078	193.594	412.212	196.827	260.829	468.147	656.229	267.544	461.735	-0.787184	0.0472095	0.999967	putative fatty acyl-CoA reductase CG5065
113465578	16.7433	17.6243	13.42	4.9028	4.95918	8.17731	15.9292	6.0131	1.40634	0.0472533	0.999967	uncharacterized LOC113465578
103507615	94.1809	111.62	119.885	51.9697	85.2979	66.4406	108.562	67.9028	0.678106	0.0473145	0.999967	histone-lysine N-methyltransferase PRDM9-like
103524768	4041.41	7254.35	3735.23	7921.95	7760.13	6987.51	5010.33	7556.53	-0.592834	0.0473211	0.999967	titin
novel.4047	2.09291	8.81214	8.94667	22.5529	15.8694	15.3324	6.61724	17.9182	-1.42479	0.0473328	0.999967	- && - && -
113467286	523.227	233.032	264.821	212.782	209.277	214.654	340.36	212.238	0.680464	0.0473476	0.999967	uncharacterized LOC113467286
103517605	2.09291	1.95825	5.368	9.80561	8.92653	14.3103	3.13972	11.0141	-1.79167	0.0473678	0.999967	CUGBP Elav-like family member 6
113466567	7.32518	5.87476	0.894667	23.5335	11.902	9.19947	4.6982	14.8783	-1.6832	0.0473701	0.999967	protein GDAP2 homolog
103521913	10.4645	0	4.47333	0	0.991836	0	4.97929	0.330612	3.79508	0.0474029	0.999967	uncharacterized LOC103521913
103520971	162.2	140.994	211.141	140.22	92.2408	97.1055	171.445	109.855	0.642646	0.0475165	0.999967	DNA polymerase epsilon subunit 2
108252095	5.23227	6.85388	15.2093	31.3779	15.8694	20.4433	9.0985	22.5635	-1.29767	0.047543	0.999967	uncharacterized LOC108252095
113471556	7.32518	5.87476	16.104	21.5723	36.6979	14.3103	9.76798	24.1935	-1.29886	0.0476015	0.999967	uncharacterized LOC113471556
113470782	1.04645	0	0.894667	0.980561	7.93469	8.17731	0.64704	5.69752	-3.13846	0.0476221	0.999967	transmembrane protein 104-like
novel.7504	41.8582	82.2466	86.7827	100.017	126.955	122.66	70.2958	116.544	-0.726006	0.0476375	0.999967	- && P12276.5 RecName: Full=Fatty acid synthase; Includes: RecName: Full=[Acyl-carrier-protein] S-acetyltransferase; Includes: RecName: Full=[Acyl-carrier-protein] S-malonyltransferase; Includes: RecName: Full=3-oxoacyl-[acyl-carrier-protein] synthase; In
103523334	10.4645	0.979126	7.15733	15.689	24.7959	13.2881	6.20033	17.9243	-1.53705	0.0476449	0.999967	leucine-rich PPR motif-containing protein%2C mitochondrial-like
113466367	105.692	47.9772	145.831	55.892	54.551	57.2411	99.8332	55.8947	0.83821	0.0476544	0.999967	uncharacterized LOC113466367
novel.2762	8.37163	0.979126	0.894667	0	0	0	3.41514	0	4.20799	0.0476803	0.999967	- && - && -
103507006	1334.23	3442.61	1670.34	2967.18	3749.14	3665.48	2149.06	3460.6	-0.687294	0.0477535	0.999967	GTP cyclohydrolase 1%2C transcript variant X1
novel.7797	6.27872	5.87476	8.052	16.6695	8.92653	28.6206	6.73516	18.0722	-1.41881	0.0478175	0.999967	- && P10394.1 RecName: Full=Retrovirus-related Pol polyprotein from transposon 412; Includes: RecName: Full=Protease; Includes: RecName: Full=Reverse transcriptase; Includes: RecName: Full=Endonuclease && -
novel.1207	1376.09	588.455	648.633	694.237	464.179	434.419	871.058	530.945	0.713761	0.0478415	0.999967	- && - && -
103507914	0	0	0.894667	0.980561	7.93469	4.08865	0.298222	4.33463	-3.63812	0.0480054	0.999967	uncharacterized LOC103507914
103519535	877.975	1397.21	1186.33	2546.52	1553.22	1266.46	1153.84	1788.73	-0.632441	0.0480102	0.999967	ABC transporter G family member 20
103511493	505.437	655.035	677.263	345.157	447.318	481.439	612.579	424.638	0.529111	0.048051	0.999967	vitamin K epoxide reductase complex subunit 1-like protein 1%2C transcript variant X3
103524424	32.4401	11.7495	6.26267	59.8142	47.6081	15.3324	16.8174	40.9183	-1.294	0.0480555	0.999967	uncharacterized LOC103524424
113469228	21.9755	34.2694	31.3133	3.92224	17.8531	16.3546	29.1861	12.71	1.20301	0.0480651	0.999967	uncharacterized LOC113469228
103512652	24.0684	17.6243	16.104	59.8142	53.5592	13.2881	19.2656	42.2205	-1.13625	0.048122	0.999967	uncharacterized LOC103512652
113467552	40.8117	82.2466	70.6787	94.1338	129.931	98.1277	64.579	107.397	-0.7315	0.0481483	0.999967	uncharacterized LOC113467552
novel.6613	49.1833	13.7078	33.9973	14.7084	7.93469	19.4211	32.2961	14.0214	1.20322	0.0481596	0.999967	- && - && -
novel.4418	30.3472	26.4364	42.0493	16.6695	14.8775	18.3989	32.9443	16.6487	0.987639	0.0482048	0.999967	- && - && -
103511152	4.18582	23.499	22.3667	29.4168	64.4694	24.5319	16.6838	39.4727	-1.23524	0.0482547	0.999967	elongation of very long chain fatty acids protein AAEL008004-like
103522810	2.09291	2.93738	6.26267	25.4946	6.94285	7.15514	3.76432	13.1975	-1.7957	0.0483706	0.999967	uncharacterized LOC103522810
103522449	0	0.979126	0.894667	11.7667	1.98367	3.06649	0.624598	5.60563	-3.13727	0.048415	0.999967	V-type proton ATPase 116 kDa subunit a-like
103510427	189.408	104.767	161.04	98.0561	104.143	86.8839	151.738	96.3609	0.654401	0.0484184	0.999967	uncharacterized LOC103510427%2C transcript variant X2
novel.1160	195.687	97.9126	98.4133	89.231	74.3877	71.5514	130.671	78.3901	0.734887	0.0484474	0.999967	- && - && -
103508186	3291.1	2695.53	3470.41	2657.32	1809.11	2201.74	3152.35	2222.72	0.504105	0.0484583	0.999967	phenoloxidase-activating factor 2-like
103513259	155.922	141.973	70.6787	241.218	218.204	147.191	122.858	202.204	-0.721255	0.0485496	0.999967	uncharacterized LOC103513259%2C transcript variant X1
103521195	93.1344	36.2277	31.3133	47.0669	174.563	104.261	53.5585	108.63	-1.02396	0.048552	0.999967	uncharacterized LOC103521195%2C transcript variant X4
103506513	92.088	130.224	94.8347	48.0475	74.3877	73.5957	105.715	65.3437	0.694601	0.0486261	0.999967	GDP-fucose protein O-fucosyltransferase 1-like
103519099	30.3472	31.332	17.8933	45.1058	51.5755	47.0195	26.5242	47.9003	-0.857455	0.0486389	0.999967	basement membrane-specific heparan sulfate proteoglycan core protein-like
novel.4233	193.594	206.596	244.244	125.512	165.637	146.169	214.811	145.773	0.560157	0.04868	0.999967	- && - && -
103513673	65.9266	99.8709	51.8907	292.207	60.502	87.906	72.5627	146.872	-1.01827	0.0486874	0.999967	ubiquinone biosynthesis O-methyltransferase%2C mitochondrial
novel.3782	42.9046	31.332	26.84	20.5918	13.8857	16.3546	33.6922	16.944	0.988067	0.0486898	0.999967	- && - && -
103505592	486.601	338.778	453.596	340.255	248.951	286.206	426.325	291.804	0.546799	0.0487249	0.999967	nuclear pore complex protein Nup93-like
novel.5051	213.477	85.184	104.676	83.3477	82.3224	69.5071	134.446	78.3924	0.776102	0.0487434	0.999967	- && - && -
novel.1610	33.4865	12.7286	31.3133	10.7862	13.8857	9.19947	25.8428	11.2904	1.19379	0.0487753	0.999967	- && - && -
103510305	23.022	15.666	26.84	17.6501	2.97551	2.04433	21.8427	7.55664	1.52729	0.0488497	0.999967	transcription initiation factor TFIID subunit 3
103512309	12.5574	46.9981	20.5773	37.2613	43.6408	87.906	26.7109	56.2694	-1.07279	0.0489162	0.999967	cGMP-dependent protein kinase%2C isozyme 1-like
103513191	145.457	187.992	233.508	288.285	307.469	248.386	188.986	281.38	-0.572895	0.0489728	0.999967	protein kinase C and casein kinase substrate in neurons protein 1-like
113473634	78.4841	110.641	81.4147	183.365	174.563	87.906	90.18	148.611	-0.721158	0.0489822	0.999967	dentin sialophosphoprotein-like
103510779	1088.31	900.796	1257.9	883.485	670.481	731.869	1082.34	761.945	0.506475	0.0490676	0.999967	uncharacterized LOC103510779
113466253	24.0684	8.81214	15.2093	34.3196	34.7143	29.6427	16.03	32.8922	-1.04243	0.0490765	0.999967	papilin-like
103524435	388.234	157.639	189.669	164.734	113.069	161.502	245.181	146.435	0.742507	0.049078	0.999967	carboxypeptidase A2
113470381	0	0	0.894667	11.7667	2.97551	0	0.298222	4.91408	-3.8221	0.0491692	0.999967	methyl farnesoate epoxidase-like
103518330	110.924	243.802	157.461	227.49	262.837	326.07	170.729	272.132	-0.671873	0.0491829	0.999967	uncharacterized LOC103518330
103523675	420.675	272.197	352.499	198.073	250.935	258.607	348.457	235.872	0.562832	0.0491958	0.999967	eukaryotic translation initiation factor 3 subunit B-like
103521015	2.09291	20.5617	10.736	7.84449	40.6653	45.9973	11.1302	31.5024	-1.49519	0.0492052	0.999967	fatty acid synthase-like
novel.4630	1961.06	1537.23	864.248	1673.82	2298.08	2952.01	1454.18	2307.97	-0.666623	0.0492785	0.999967	- && - && -
103517003	309.75	248.698	181.617	507.931	313.42	321.981	246.689	381.111	-0.628703	0.0492805	0.999967	long-chain fatty acid transport protein 1-like
103505616	79.5305	85.184	110.939	167.676	98.1918	175.812	91.8844	147.227	-0.678392	0.0493026	0.999967	zingipain-2-like
103509080	28.2543	52.8728	58.1533	78.4449	71.4122	87.906	46.4268	79.2544	-0.767026	0.0493082	0.999967	GRB10-interacting GYF protein 1
103509779	1167.84	1188.66	925.98	1705.2	1498.66	1369.7	1094.16	1524.52	-0.478743	0.0493434	0.999967	mucin-5AC
103511151	235.452	166.451	214.72	138.259	98.1918	164.568	205.541	133.673	0.620846	0.0494122	0.999967	uncharacterized LOC103511151
novel.9500	0	0	0	1.96112	2.97551	4.08865	0	3.00843	-4.07247	0.049443	0.999967	- && - && -
103524427	0	0	0	1.96112	2.97551	4.08865	0	3.00843	-4.07247	0.049443	0.999967	laccase-2-like
novel.8099	0	0	0	2.94168	1.98367	4.08865	0	3.00467	-4.07092	0.0495852	0.999967	- && - && -
103507589	531.599	795.051	673.684	859.952	955.138	1029.32	666.778	948.136	-0.507634	0.0495902	0.999967	tyrosine-protein phosphatase 10D
novel.2419	9.41809	0	1.78933	0	0	0	3.73581	0	4.3398	0.0496302	0.999967	- && - && -
103508605	793.212	886.109	737.205	1869.93	1334.02	670.539	805.509	1291.5	-0.681198	0.0496811	0.999967	facilitated trehalose transporter Tret1-like
103507568	32.4401	29.3738	35.7867	10.7862	20.8286	17.3768	32.5335	16.3305	0.995964	0.0497385	0.999967	caspase-1-like
novel.1453	131.853	92.0379	110.044	71.5809	56.5347	82.7952	111.312	70.3036	0.662628	0.0497393	0.999967	- && - && -
113468297	165.34	197.784	163.724	587.356	257.877	123.682	175.616	322.972	-0.87931	0.0498453	0.999967	uncharacterized LOC113468297
novel.8144	131.853	112.6	136.884	252.004	139.849	196.255	127.112	196.036	-0.62492	0.0499128	0.999967	- && - && -
113468035	13.6039	2.93738	3.57867	0.980561	0	2.04433	6.70665	1.0083	2.73386	0.0499197	0.999967	uncharacterized LOC113468035
103512574	11.511	11.7495	8.052	4.9028	1.98367	2.04433	10.4375	2.97693	1.80368	0.0499485	0.999967	guanine deaminase-like
113467281	19.8826	6.85388	15.2093	5.88337	2.97551	5.11082	13.9819	4.65656	1.58444	0.0499603	0.999967	uncharacterized LOC113467281
novel.7007	48.1369	78.3301	80.52	123.551	102.159	105.283	68.9957	110.331	-0.674686	0.0499656	0.999967	- && Q960V3.1 RecName: Full=Trafficking kinesin-binding protein milt; Short=Protein milton && -
113472249	30.3472	36.2277	15.2093	14.7084	4.95918	15.3324	27.2614	11.6667	1.22221	0.0499872	0.999967	uncharacterized LOC113472249

## Sheet: dsDcGSK3-48_vs_DcGFP-48
Identification of differentially expressed genes at 48 h in different samples
Gene ID	dsDcGSK3-24-1	dsDcGSK3-24-2	dsDcGSK3-24-3	dsGFP-24-1	dsGFP-24-2	dsGFP-24-3	dsDcGSK3-24	dsGFP-24	log2FoldChange	P-value	P-adj	Gene description
novel.2998	5.23227	28.3947	8.052	47.0669	103.151	163.546	13.893	104.588	-2.9112	9.105e-07	0.0240945	- && - && -
103517833	80.577	115.537	65.3107	271.615	200.351	332.203	87.1415	268.056	-1.622	1.48214e-06	0.0240945	uncharacterized LOC103517833
113472599	2.09291	4.89563	0	38.2419	24.7959	26.5762	2.32951	29.8713	-3.70692	5.03729e-06	0.0545925	uncharacterized LOC113472599
103506557	126.621	112.6	243.349	65.6976	34.7143	36.7979	160.857	45.7366	1.81497	1.21365e-05	0.0986486	cytochrome P450 307a1%2C transcript variant X2
103524881	7.32518	39.1651	26.84	0.980561	0.991836	1.02216	24.4434	0.998187	4.61711	2.54363e-05	0.142645	uncharacterized LOC103524881
103508333	29.3007	50.9146	59.048	286.324	253.91	59.2855	46.4211	199.84	-2.10374	2.63238e-05	0.142645	uncharacterized LOC103508333
103523358	35.5794	55.8102	15.2093	149.045	265.812	65.4184	35.533	160.092	-2.17512	3.41724e-05	0.158721	uncharacterized protein MAL13P1.336-like
103515125	1650.26	797.009	697.84	357.905	341.192	502.904	1048.37	400.667	1.38745	8.99138e-05	0.339847	probable 60S ribosomal protein L37-A%2C transcript variant X1
113467478	24.0684	38.1859	84.0987	12.7473	9.91836	6.13298	48.7843	9.59954	2.34725	9.40739e-05	0.339847	uncharacterized LOC113467478
103520696	49.1833	21.5408	17.8933	24.514	285.649	160.48	29.5392	156.881	-2.4131	0.000130459	0.424162	sorbitol dehydrogenase-like
103505923	119.296	225.199	116.307	306.916	312.428	579.567	153.6	399.637	-1.37948	0.000192858	0.533916	uncharacterized LOC103505923
103513951	105.692	134.14	141.357	151.006	629.816	370.023	127.063	383.615	-1.59347	0.000197059	0.533916	heat shock protein 70 A1-like
103521032	918.787	263.385	316.712	203.957	121.996	175.812	499.628	167.255	1.57816	0.00029169	0.605027	cysteine dioxygenase type 1-like
novel.2962	55.4621	19.5825	16.104	328.488	37.6898	88.9282	30.3829	151.702	-2.32507	0.000295861	0.605027	- && - && -
novel.3796	31.3936	10.7704	16.104	3.92224	0	0	19.4227	1.30741	3.8738	0.000296348	0.605027	- && - && -
103521012	142.318	195.825	82.3093	447.136	314.412	272.918	140.151	344.822	-1.30032	0.00029774	0.605027	disorganized muscle protein 1-like
113466545	20.9291	51.8937	50.996	107.862	109.102	115.504	41.2729	110.823	-1.41983	0.000337887	0.646218	uncharacterized LOC113466545
103512907	467.765	880.235	432.124	1134.51	1574.04	1242.95	593.375	1317.17	-1.15052	0.000360759	0.651632	glycogen phosphorylase
103512466	111.971	131.203	61.732	167.676	236.057	389.444	101.635	264.392	-1.38065	0.000424998	0.692348	uncharacterized LOC103512466
113466628	293.007	187.992	194.143	98.0561	102.159	116.527	225.047	105.581	1.09111	0.00042589	0.692348	uncharacterized LOC113466628
novel.9948	58.6014	46.9981	58.1533	129.434	108.11	122.66	54.5843	120.068	-1.13723	0.000475206	0.700259	- && - && -
103509439	56.5085	114.558	76.9413	128.453	238.041	253.496	82.6692	206.664	-1.32077	0.000483717	0.700259	uncharacterized LOC103509439
103520332	18.8362	44.0607	35.7867	51.9697	135.882	113.46	32.8945	100.437	-1.60686	0.00049537	0.700259	heat shock protein 70 A1-like
103510207	116.156	230.095	101.992	303.974	339.208	394.555	149.414	345.912	-1.21143	0.000518044	0.701798	serine-rich adhesin for platelets-like
113470443	1068.43	375.005	519.801	357.905	200.351	202.388	654.412	253.548	1.36737	0.000578696	0.752606	uncharacterized LOC113470443
103509064	638.337	304.508	320.291	226.51	171.588	150.258	421.045	182.785	1.20287	0.000605933	0.757719	UDP-glucuronosyltransferase 2B18
103514586	43.9511	36.2277	47.4173	137.279	164.645	54.1746	42.532	118.699	-1.48066	0.000648829	0.768245	uncharacterized LOC103514586
103505568	72.2053	34.2694	35.7867	139.24	96.2081	122.66	47.4205	119.369	-1.33673	0.000661608	0.768245	prostaglandin E synthase-like
108253598	581.829	320.174	36.6813	39.2224	24.7959	8.17731	312.895	24.0652	3.6998	0.000788688	0.884228	eukaryotic translation initiation factor eIF1
103524398	3928.39	2747.43	4231.77	1928.76	2162.2	1933.93	3635.86	2008.3	0.856343	0.000832468	0.894768	uncharacterized LOC103524398
108254003	12.5574	5.87476	13.42	44.1252	26.7796	42.9309	10.6174	37.9452	-1.83537	0.00085313	0.894768	uncharacterized LOC108254003
113465414	30.3472	54.8311	66.2053	131.395	151.751	88.9282	50.4612	124.025	-1.29338	0.000958914	0.951314	cubilin-like
113467495	1.04645	42.1024	32.208	0.980561	4.95918	0	25.119	1.97991	3.66258	0.00100312	0.951314	uncharacterized LOC113467495
novel.9940	44.9975	17.6243	38.4707	100.017	77.3632	83.8174	33.6975	87.0659	-1.37067	0.00102028	0.951314	- && - && PF00665:Integrase core domain
103508522	93.1344	111.62	102.887	29.4168	33.7224	63.3741	102.547	42.1711	1.28406	0.00102408	0.951314	uncharacterized LOC103508522
113468491	438.464	138.057	291.661	149.045	96.2081	102.216	289.394	115.823	1.32038	0.00106108	0.958304	uncharacterized LOC113468491
113465352	38.7188	58.7476	105.571	194.151	89.2653	296.427	67.679	193.281	-1.51029	0.00116396	0.999967	ATP-dependent RNA helicase DBP2-like
103505737	23.022	36.2277	33.9973	59.8142	109.102	68.4849	31.0823	79.1337	-1.34536	0.00120647	0.999967	scavenger receptor class B member 1-like
103519661	0	3.91651	3.57867	22.5529	16.8612	14.3103	2.49839	17.9081	-2.8152	0.00123254	0.999967	glutactin-like
novel.2610	5.23227	6.85388	8.94667	25.4946	31.7388	24.5319	7.01094	27.2551	-1.95027	0.00126997	0.999967	- && - && -
103520276	238.592	282.967	131.516	395.166	434.424	518.237	217.692	449.276	-1.04637	0.00130869	0.999967	alpha%2Calpha-trehalose-phosphate synthase [UDP-forming]
103507926	656.127	1196.49	1263.27	1159.02	3619.21	2671.93	1038.63	2483.39	-1.25744	0.00137323	0.999967	heat shock protein 70 B2
103508055	3955.6	4005.61	3407.79	4433.12	9829.1	8339.83	3789.66	7534.01	-0.991364	0.00140787	0.999967	heat shock protein 83
103516332	1.04645	6.85388	1.78933	14.7084	22.8122	20.4433	3.22989	19.3213	-2.5792	0.00168147	0.999967	NEDD8-specific protease 1-like
103518554	26.1614	18.6034	33.9973	103.939	97.2	31.6871	26.254	77.6088	-1.56205	0.00170378	0.999967	uncharacterized LOC103518554
novel.2427	11.511	31.332	15.2093	63.7365	44.6326	58.2633	19.3508	55.5441	-1.52015	0.00173266	0.999967	- && - && -
novel.7471	0	1.95825	4.47333	21.5723	9.91836	18.3989	2.14386	16.6299	-2.91371	0.00184718	0.999967	- && - && -
novel.9925	0	0.979126	0	8.82505	15.8694	4.08865	0.326375	9.59436	-4.78599	0.00188347	0.999967	- && - && -
103510842	4.18582	1.95825	63.5213	1.96112	1.98367	2.04433	23.2218	1.99637	3.54607	0.00188817	0.999967	uncharacterized LOC103510842
103516510	23.022	27.4155	62.6267	90.2116	93.2326	101.194	37.6881	94.8795	-1.32442	0.00199322	0.999967	ATP-dependent 6-phosphofructokinase-like
novel.3306	14.6504	20.5617	7.15733	38.2419	52.5673	37.82	14.1231	42.8764	-1.60933	0.00205409	0.999967	- && - && -
103516905	44.9975	32.3112	22.3667	164.734	62.4857	55.1968	33.2251	94.1389	-1.50727	0.00209738	0.999967	uncharacterized LOC103516905
103521187	14.6504	23.499	17.8933	46.0864	57.5265	42.9309	18.6809	48.8479	-1.38531	0.00224187	0.999967	echinoderm microtubule-associated protein-like CG42247
novel.4794	84.7628	158.618	127.937	321.624	243	193.189	123.773	252.604	-1.02832	0.00233385	0.999967	- && - && PF16078:2-oxoglutarate dehydrogenase N-terminus
103509456	12.5574	24.4782	15.2093	50.0086	41.6571	49.0638	17.415	46.9099	-1.42837	0.00237337	0.999967	protein rogdi
novel.5888	8.37163	10.7704	11.6307	22.5529	31.7388	45.9973	10.2576	33.4297	-1.69905	0.00239806	0.999967	- && - && -
103513952	49.1833	232.053	130.621	174.54	517.739	457.929	137.286	383.403	-1.48082	0.00261951	0.999967	heat shock protein 68-like
novel.7533	39.7653	11.7495	16.104	3.92224	5.95102	4.08865	22.5396	4.65397	2.27058	0.0026409	0.999967	- && - && -
103520974	468.811	540.478	319.396	1377.69	989.853	493.705	442.895	953.749	-1.10705	0.0026897	0.999967	uncharacterized LOC103520974
novel.5707	118.249	70.4971	67.9947	36.2808	42.649	34.7535	85.5804	37.8944	1.17273	0.00273849	0.999967	- && - && -
113466861	2346.15	844.007	879.457	902.116	304.494	375.134	1356.54	527.248	1.36309	0.00274809	0.999967	formate--tetrahydrofolate ligase-like
novel.7655	259.521	167.431	236.192	123.551	110.094	122.66	221.048	118.768	0.896041	0.00277112	0.999967	- && - && -
103514075	714.728	557.123	320.291	861.913	1048.37	1190.82	530.714	1033.7	-0.962459	0.00278599	0.999967	flocculation protein FLO11
103508499	0	0	6.26267	10.7862	18.8449	23.5098	2.08756	17.7136	-3.02871	0.00284005	0.999967	LIM domain-binding protein 2-like
103519425	0	0.979126	4.47333	10.7862	28.7633	8.17731	1.81749	15.9089	-3.08181	0.00286104	0.999967	uncharacterized LOC103519425
103518581	116.156	166.451	157.461	339.274	326.314	192.167	146.69	285.918	-0.962249	0.00286296	0.999967	uncharacterized LOC103518581
novel.9332	35.5794	46.0189	25.9453	82.3671	73.3959	80.7509	35.8479	78.838	-1.13976	0.00290639	0.999967	- && - && -
103514854	1888.85	4679.24	2061.31	4436.06	6471.73	7327.89	2876.47	6078.56	-1.07942	0.00302789	0.999967	mantle protein-like
novel.9514	2.09291	8.81214	14.3147	9.80561	59.5102	44.9752	8.40657	38.097	-2.16518	0.00310736	0.999967	- && Q9VX98.3 RecName: Full=Density-regulated protein homolog && -
103512392	2857.87	3782.36	1689.13	6469.74	4824.29	4699.91	2776.45	5331.31	-0.941338	0.00312953	0.999967	twitchin-like
novel.2296	599.618	124.349	150.304	109.823	112.078	95.0612	291.424	105.654	1.46262	0.00313212	0.999967	- && - && -
103515513	25.1149	43.0816	9.84133	53.9309	96.2081	68.4849	26.0126	72.8746	-1.49096	0.00329321	0.999967	uncharacterized LOC103515513
103512865	7.32518	12.7286	9.84133	50.0086	56.5347	9.19947	9.96505	38.5809	-1.95188	0.00333929	0.999967	uncharacterized LOC103512865
113471181	59.6479	96.9335	67.1	107.862	140.841	238.164	74.5605	162.289	-1.12127	0.00334059	0.999967	uncharacterized LOC113471181
113472085	7.32518	8.81214	16.104	50.9892	13.8857	50.086	10.7471	38.3203	-1.82481	0.00344701	0.999967	CCR4-NOT transcription complex subunit 1-like
103517754	77.4376	132.182	65.3107	119.628	214.237	277.006	91.6434	203.624	-1.15211	0.00352106	0.999967	glucose dehydrogenase [FAD%2C quinone]-like
novel.1337	2.09291	6.85388	7.15733	27.4557	36.6979	9.19947	5.36804	24.451	-2.17576	0.00362559	0.999967	- && - && -
103521697	295.1	196.804	220.983	116.687	155.718	112.438	237.629	128.281	0.888572	0.003664	0.999967	transmembrane protein 230
103516028	706.357	267.301	438.387	332.41	136.873	88.9282	470.682	186.071	1.33822	0.00367776	0.999967	probable methylcrotonoyl-CoA carboxylase beta chain%2C mitochondrial%2C transcript variant X3
103522894	0	0	0	7.84449	7.93469	2.04433	0	5.94117	-5.05675	0.00369584	0.999967	protein flightless-1-like
113469149	110.924	111.62	53.68	180.423	247.959	149.236	92.0748	192.539	-1.067	0.00377003	0.999967	plexin A3-like
novel.2275	27.2078	18.6034	22.3667	3.92224	8.92653	5.11082	22.726	5.98653	1.92326	0.00386513	0.999967	- && - && -
novel.8299	21.9755	38.1859	24.156	9.80561	7.93469	8.17731	28.1058	8.6392	1.7015	0.00387183	0.999967	- && - && -
novel.7066	17.7897	4.89563	9.84133	37.2613	23.8041	43.953	10.8422	35.0061	-1.69847	0.00391447	0.999967	- && - && -
103508352	23.022	59.7267	20.5773	63.7365	105.135	93.0168	34.442	87.296	-1.34261	0.00391517	0.999967	pyridine nucleotide-disulfide oxidoreductase domain-containing protein 2-like
novel.2101	79.5305	83.2257	76.9413	159.831	175.555	115.504	79.8992	150.297	-0.91215	0.00392112	0.999967	- && - && -
103517768	1037.04	2011.13	1704.34	3511.39	2916.99	2315.2	1584.17	2914.53	-0.879424	0.0039255	0.999967	uncharacterized LOC103517768
103513939	570.318	978.147	771.203	879.563	2424.05	1503.6	773.222	1602.4	-1.05116	0.00394015	0.999967	heat shock protein 70 A1-like%2C transcript variant X2
103510588	195.687	212.47	178.933	361.827	261.845	414.998	195.697	346.223	-0.823249	0.0039635	0.999967	Krueppel homolog 2
103507765	155.922	53.8519	45.628	28.4363	27.7714	37.82	85.1339	31.3426	1.43904	0.00406928	0.999967	40S ribosomal protein S3 pseudogene
103521638	257.428	132.182	238.876	151.987	58.5183	37.82	209.495	82.7751	1.33866	0.0040927	0.999967	methylcrotonoyl-CoA carboxylase beta chain%2C mitochondrial-like
103519469	30.3472	54.8311	33.9973	90.2116	95.2163	71.5514	39.7252	85.6598	-1.10853	0.00414005	0.999967	fatty acyl-CoA reductase wat-like
103518199	333.819	690.284	322.975	618.734	1607.77	771.733	449.026	999.411	-1.15435	0.00420758	0.999967	tyrosine-protein kinase receptor Tie-2-like
103514112	9.41809	9.79126	10.736	35.3002	33.7224	21.4654	9.98178	30.1627	-1.59436	0.00427472	0.999967	-
103523237	58.6014	65.6015	74.2573	118.648	176.547	100.172	66.1534	131.789	-0.993167	0.00432154	0.999967	ribonuclease P/MRP protein subunit POP5%2C transcript variant X2
103522212	324.401	146.869	282.715	160.812	107.118	99.1498	251.328	122.36	1.03788	0.00437213	0.999967	-
103507727	193.594	121.412	153.883	88.2505	81.3306	80.7509	156.296	83.444	0.904518	0.00444447	0.999967	methyltransferase-like protein 23
103506926	110.924	196.804	167.303	283.382	293.584	280.073	158.344	285.679	-0.85021	0.00452604	0.999967	vacuolar protein sorting-associated protein 13
103511591	33.4865	21.5408	236.192	28.4363	29.7551	17.3768	97.0731	25.1894	1.94818	0.00454915	0.999967	uncharacterized LOC103511591
103512329	29.3007	52.8728	50.996	99.0367	82.3224	96.0833	44.3898	92.4808	-1.05529	0.00457443	0.999967	dmX-like protein 2
103515604	8.37163	3.91651	7.15733	32.3585	18.8449	19.4211	6.48182	23.5415	-1.8635	0.00458756	0.999967	uncharacterized LOC103515604
108251881	0	2.93738	0.894667	39.2224	4.95918	2.04433	1.27735	15.4086	-3.58467	0.00461819	0.999967	uncharacterized LOC108251881
103506440	133.946	147.848	129.727	224.548	356.069	190.122	137.174	256.913	-0.905587	0.00471054	0.999967	papilin
novel.6139	47.0904	21.5408	22.3667	8.82505	12.8939	5.11082	30.3326	8.94325	1.75591	0.00477927	0.999967	- && - && -
novel.2321	83.7163	95.9544	61.732	133.356	201.343	132.881	80.4676	155.86	-0.955461	0.00479159	0.999967	- && - && -
113467938	54.4156	156.66	137.779	184.345	352.102	235.098	116.285	257.182	-1.14336	0.00479247	0.999967	uncharacterized LOC113467938
113468880	9.41809	29.3738	12.5253	36.2808	56.5347	50.086	17.1057	47.6338	-1.47641	0.0048041	0.999967	zinc transporter ZIP3-like
103519336	253.242	266.322	130.621	118.648	109.102	106.305	216.729	111.352	0.959431	0.00484578	0.999967	delta-like protein B
novel.10036	742.982	625.662	456.28	233.373	235.065	467.129	608.308	311.856	0.963906	0.00487737	0.999967	- && - && -
103514024	362.073	275.134	330.132	501.067	551.461	523.348	322.447	525.292	-0.704253	0.00497136	0.999967	protein Skeletor%2C isoforms B/C
103508216	43.9511	54.8311	87.6773	34.3196	20.8286	22.4876	62.1532	25.8786	1.26628	0.00499937	0.999967	nucleolar transcription factor 1-like
novel.1040	20.9291	5.87476	9.84133	35.3002	50.5837	26.5762	12.2151	37.4867	-1.6276	0.00501095	0.999967	- && - && -
103513341	876.929	814.633	1006.5	1321.8	1443.12	1473.96	899.354	1412.96	-0.651581	0.00507124	0.999967	uncharacterized LOC103513341
103511754	9.41809	18.6034	6.26267	30.3974	32.7306	38.8422	11.4281	33.9901	-1.57669	0.0051195	0.999967	V-type proton ATPase 116 kDa subunit a-like
103516022	3.13936	0.979126	2.684	14.7084	13.8857	11.2438	2.2675	13.2793	-2.55285	0.00516941	0.999967	uncharacterized LOC103516022%2C transcript variant X2
103519584	26.1614	18.6034	25.0507	9.80561	4.95918	5.11082	23.2718	6.6252	1.8099	0.0051922	0.999967	uncharacterized LOC103519584%2C transcript variant X3
103510506	179.99	280.03	150.304	364.769	338.216	399.666	203.441	367.55	-0.853772	0.00536206	0.999967	maltase 2-like
103525037	576.596	570.831	1073.6	539.309	234.073	315.848	740.342	363.077	1.02814	0.00539633	0.999967	androgen-induced gene 1 protein-like
113468507	433.232	165.472	123.464	130.415	98.1918	78.7066	240.723	102.438	1.23093	0.00544774	0.999967	uncharacterized LOC113468507
103505085	27.2078	94.9753	59.048	207.879	85.2979	148.214	60.4104	147.13	-1.28258	0.00545041	0.999967	altered inheritance of mitochondria protein 3-like
103506025	106.738	160.577	110.044	246.121	175.555	274.962	125.786	232.213	-0.884357	0.00550865	0.999967	sialin
113466795	1.04645	0.979126	28.6293	0	0	1.02216	10.2183	0.340721	4.8448	0.0055281	0.999967	sodium- and chloride-dependent GABA transporter ine-like
103513703	163.247	218.345	99.308	185.326	310.445	583.655	160.3	359.809	-1.16697	0.00561389	0.999967	beta-glucuronidase-like
103514012	109.878	140.015	85.888	305.935	234.073	134.926	111.927	224.978	-1.00841	0.00561818	0.999967	probable GPI-anchored adhesin-like protein PGA55
103508647	42.9046	97.9126	34.892	147.084	160.677	93.0168	58.5697	133.593	-1.19089	0.0056812	0.999967	protein phosphatase 1 regulatory subunit 3C-like
103520268	77.4376	65.6015	63.5213	208.859	248.951	52.1303	68.8535	169.98	-1.30483	0.00569684	0.999967	hemocytin-like
103512599	134.993	62.6641	65.3107	35.3002	25.7877	51.1082	87.6558	37.3987	1.2275	0.00573031	0.999967	uncharacterized LOC103512599
103508737	1839.67	1020.25	896.456	924.669	389.792	520.281	1252.12	611.581	1.03347	0.00577544	0.999967	serine hydroxymethyltransferase%2C cytosolic
novel.6140	27.2078	28.3947	32.208	13.7279	6.94285	9.19947	29.2702	9.95673	1.55559	0.00581572	0.999967	- && - && -
103505238	92.088	21.5408	57.2587	22.5529	21.8204	16.3546	56.9625	20.2426	1.4901	0.00583191	0.999967	uncharacterized LOC103505238
103506922	82.6699	160.577	117.201	211.801	241.016	212.61	120.149	221.809	-0.883528	0.00590116	0.999967	vacuolar protein sorting-associated protein 13-like
novel.1866	113.017	64.6223	74.2573	47.0669	30.7469	40.8865	83.9656	39.5668	1.0836	0.00604087	0.999967	- && - && -
novel.1994	188.362	57.7685	76.9413	53.9309	43.6408	35.7757	107.691	44.4491	1.27387	0.00606529	0.999967	- && - && -
103521662	1280.86	699.096	847.249	494.203	562.371	572.411	942.402	542.995	0.795164	0.00612256	0.999967	peptidyl-prolyl cis-trans isomerase-like
103510083	16.7433	15.666	21.472	39.2224	29.7551	71.5514	17.9604	46.843	-1.37905	0.0061276	0.999967	protein shifted-like
novel.5949	173.711	63.6432	76.9413	53.9309	46.6163	34.7535	104.765	45.1002	1.21302	0.00613788	0.999967	- && - && -
103522444	75.3447	5.87476	2.684	2.94168	6.94285	2.04433	27.9678	3.97629	2.80758	0.00617621	0.999967	WD repeat-containing protein 37-like
103524860	18.8362	24.4782	17.8933	4.9028	4.95918	7.15514	20.4026	5.67238	1.84827	0.00618023	0.999967	proline-rich protein 2-like
103509988	380.909	570.831	571.692	848.185	1138.63	683.827	507.811	890.214	-0.809509	0.00628674	0.999967	scavenger receptor class B member 1-like
novel.7812	118.249	233.032	163.724	215.723	413.596	376.156	171.668	335.158	-0.964574	0.00631355	0.999967	- && - && -
novel.9735	96.2738	27.4155	36.6813	23.5335	19.8367	12.266	53.4569	18.5454	1.52239	0.00634428	0.999967	- && - && -
103512901	98.3667	171.347	91.256	184.345	230.106	271.895	120.323	228.782	-0.927249	0.0063796	0.999967	glycogen phosphorylase-like
novel.4470	62.7872	91.0587	44.7333	22.5529	39.6735	22.4876	66.1931	28.238	1.22733	0.00641261	0.999967	- && P54367.1 RecName: Full=Casein kinase I isoform alpha; Short=CKI-alpha; Short=DmCK1 && -
novel.1617	301.379	397.525	461.648	239.257	185.473	250.43	386.851	225.053	0.782269	0.00641306	0.999967	- && - && -
novel.5357	81.6234	31.332	32.208	16.6695	13.8857	22.4876	48.3878	17.6809	1.44956	0.00656977	0.999967	- && - && -
103504948	54.4156	46.0189	33.1027	15.689	25.7877	9.19947	44.5124	16.8921	1.39378	0.00664362	0.999967	AFG3-like protein 2
113465934	57.555	116.516	23.2613	19.6112	31.7388	17.3768	65.7774	22.9089	1.51958	0.0067429	0.999967	uncharacterized LOC113465934
108252122	187.315	251.635	271.979	389.283	391.775	391.488	236.976	390.849	-0.720833	0.00695037	0.999967	maltase 2
novel.782	136.039	270.239	229.035	392.224	361.028	379.223	211.771	377.492	-0.832941	0.00695821	0.999967	- && B4KR05.2 RecName: Full=Facilitated trehalose transporter Tret1 && PF00083:Sugar (and other) transporter
103505621	30.3472	37.2068	24.156	61.7753	99.1836	45.9973	30.57	68.9854	-1.17655	0.00700337	0.999967	alpha-1%2C3-mannosyl-glycoprotein 4-beta-N-acetylglucosaminyltransferase A
novel.1239	106.738	73.4345	112.728	59.8142	38.6816	49.0638	97.6336	49.1866	0.989244	0.00701179	0.999967	- && Q8NI36.1 RecName: Full=WD repeat-containing protein 36; AltName: Full=T-cell activation WD repeat-containing protein; Short=TA-WDRP && PF04192:Utp21 specific WD40 associated putative domain
novel.3529	109.878	49.9354	55.4693	36.2808	27.7714	30.6649	71.7608	31.5724	1.18143	0.007086	0.999967	- && - && -
103511377	122.435	113.579	67.1	407.913	174.563	113.46	101.038	231.979	-1.20084	0.00711296	0.999967	uncharacterized LOC103511377
108251851	40.8117	97.9126	48.312	147.084	101.167	144.125	62.3454	130.792	-1.06861	0.00715733	0.999967	uncharacterized LOC108251851
103514858	291.961	236.949	249.612	174.54	143.816	150.258	259.507	156.205	0.731785	0.00727222	0.999967	ATP-dependent RNA helicase abstrakt
novel.5596	25.1149	36.2277	60.8373	160.812	121.996	36.7979	40.7266	106.535	-1.38391	0.00727421	0.999967	- && - && -
113471754	19.8826	2.93738	1.78933	0	0.991836	0	8.20311	0.330612	4.51119	0.007302	0.999967	uncharacterized LOC113471754
113466478	13.6039	42.1024	13.42	21.5723	103.151	86.8839	23.0421	70.5357	-1.61431	0.00740561	0.999967	uncharacterized LOC113466478
113468105	20.9291	52.8728	32.208	79.4254	69.4285	81.7731	35.3366	76.8757	-1.11931	0.00755048	0.999967	uncharacterized LOC113468105
103524549	0	2.93738	2.684	23.5335	12.8939	4.08865	1.87379	13.5053	-2.82627	0.0075574	0.999967	cubilin-like
novel.334	36.6259	43.0816	67.1	21.5723	18.8449	22.4876	48.9358	20.9683	1.22637	0.00756476	0.999967	- && - && -
103510471	28.2543	43.0816	56.364	145.123	159.686	31.6871	42.5666	112.165	-1.39563	0.00758426	0.999967	uncharacterized LOC103510471%2C transcript variant X1
103522388	2561.72	1171.04	1240.9	808.963	1005.72	885.193	1657.89	899.959	0.881202	0.00768692	0.999967	60S ribosomal protein L36-like%2C transcript variant X2
103507602	11.511	8.81214	13.42	24.514	34.7143	32.7092	11.2477	30.6458	-1.44297	0.0076952	0.999967	general odorant-binding protein 83a-like
103516346	13.6039	18.6034	6.26267	29.4168	30.7469	47.0195	12.8233	35.7278	-1.48484	0.00769647	0.999967	uncharacterized LOC103516346
113472198	60.6943	96.9335	34.892	98.0561	129.931	190.122	64.1733	139.37	-1.12048	0.00771597	0.999967	uncharacterized LOC113472198
103513941	72.2053	146.869	108.255	94.1338	377.89	283.139	109.11	251.721	-1.20526	0.00772864	0.999967	heat shock protein 70 A1-like
113473141	38.7188	42.1024	24.156	91.1922	56.5347	73.5957	34.9924	73.7742	-1.07991	0.00786533	0.999967	cell wall protein IFF6-like
113471793	52.3227	113.579	76.9413	181.404	146.792	139.014	80.9476	155.737	-0.943007	0.00805369	0.999967	cytospin-A-like
103518265	86.8557	146.869	97.5187	55.892	64.4694	52.1303	110.414	57.4972	0.941361	0.00809687	0.999967	uncharacterized LOC103518265
113468293	2.09291	2.93738	5.368	15.689	13.8857	16.3546	3.4661	15.3098	-2.12534	0.00815161	0.999967	uncharacterized LOC113468293
103523456	178.944	197.784	123.464	274.557	300.526	273.94	166.73	283.008	-0.764607	0.00828563	0.999967	zinc transporter ZIP3
103510560	4.18582	2.93738	8.94667	24.514	22.8122	13.2881	5.35662	20.2048	-1.90171	0.00839349	0.999967	kalirin-like
novel.2244	1.04645	4.89563	2.684	23.5335	22.8122	3.06649	2.87536	16.4707	-2.51231	0.00844897	0.999967	- && - && -
103505709	404.978	357.381	472.384	271.615	259.861	239.186	411.581	256.888	0.68027	0.00847093	0.999967	mRNA turnover protein 4 homolog
103514781	13.6039	198.763	108.255	629.52	1504.62	265.762	106.874	799.966	-2.90374	0.00856628	0.999967	hemocyanin 1
novel.2055	150.689	118.474	147.62	75.5032	78.3551	84.8395	138.928	79.5659	0.804318	0.00865017	0.999967	- && - && -
novel.524	11.511	15.666	18.788	0.980561	3.96735	5.11082	15.3217	3.35291	2.20048	0.0086631	0.999967	- && - && -
103513171	13.6039	8.81214	12.5253	40.203	48.6	14.3103	11.6471	34.3711	-1.56308	0.00866845	0.999967	uncharacterized LOC103513171%2C transcript variant X2
novel.3090	86.8557	36.2277	42.944	20.5918	30.7469	15.3324	55.3425	22.2237	1.31235	0.0086838	0.999967	- && - && -
novel.9027	5.23227	8.81214	3.57867	45.1058	9.91836	15.3324	5.87436	23.4522	-2.00297	0.00874627	0.999967	- && Q9Y600.2 RecName: Full=Cysteine sulfinic acid decarboxylase; AltName: Full=Cysteine-sulfinate decarboxylase; AltName: Full=Sulfinoalanine decarboxylase && -
113472082	4.18582	4.89563	10.736	31.3779	24.7959	13.2881	6.60582	23.154	-1.79632	0.00886993	0.999967	uncharacterized LOC113472082
103517470	20.9291	5.87476	9.84133	37.2613	71.4122	13.2881	12.2151	40.6539	-1.74281	0.00887206	0.999967	uncharacterized LOC103517470
103505988	116.156	103.787	150.304	66.6781	52.5673	80.7509	123.416	66.6655	0.890133	0.00905646	0.999967	39S ribosomal protein L39%2C mitochondrial-like
113467245	74.2982	37.2068	39.3653	25.4946	19.8367	18.3989	50.2901	21.2434	1.2392	0.00908146	0.999967	cyclin-D1-binding protein 1 homolog
103521065	332.772	123.37	247.823	144.142	108.11	103.238	234.655	118.497	0.984971	0.00918477	0.999967	glycine dehydrogenase (decarboxylating)%2C mitochondrial-like
novel.8872	40.8117	19.5825	50.1013	14.7084	9.91836	16.3546	36.8319	13.6605	1.43325	0.00933415	0.999967	- && - && -
novel.4465	17.7897	2.93738	6.26267	0	0.991836	1.02216	8.99659	0.671333	3.74714	0.00944475	0.999967	- && - && -
113472160	376.723	829.32	588.691	1206.09	1082.09	890.304	598.245	1059.5	-0.824352	0.00947619	0.999967	fatty acid synthase-like
novel.9890	7.32518	1.95825	19.6827	1.96112	0	0	9.65537	0.653707	3.8738	0.00950635	0.999967	- && - && -
113465896	185.222	139.036	108.255	95.1144	79.3469	38.8422	144.171	71.1012	1.01755	0.00958282	0.999967	UDP-N-acetylglucosamine transporter-like
113473649	53.3692	26.4364	42.944	19.6112	12.8939	17.3768	40.9165	16.6273	1.29788	0.00963901	0.999967	uncharacterized LOC113473649
113467147	126.621	98.8918	127.043	60.7948	58.5183	76.6622	117.518	65.3251	0.847822	0.0096857	0.999967	uracil phosphoribosyltransferase homolog%2C transcript variant X2
113466376	0	1.95825	2.684	18.6307	11.902	4.08865	1.54742	11.5404	-2.86693	0.0097788	0.999967	vicilin-like seed storage protein At2g18540
103511459	82.6699	40.1442	29.524	178.462	126.955	56.219	50.7794	120.545	-1.252	0.00985194	0.999967	Y-box-binding protein 2-B-like
103524036	1381.32	1578.35	955.504	2927.95	2048.14	1719.28	1305.06	2231.79	-0.774274	0.009935	0.999967	myosin heavy chain%2C muscle-like
113470578	154.875	177.222	203.089	104.92	68.4367	124.704	178.395	99.3535	0.845601	0.00995679	0.999967	uncharacterized LOC113470578
113469195	11.511	30.3529	37.576	56.8725	55.5428	72.5736	26.48	61.663	-1.21138	0.00996863	0.999967	uncharacterized LOC113469195
103509078	32.4401	95.9544	61.732	157.87	130.922	105.283	63.3755	131.359	-1.04992	0.0100229	0.999967	toll-like receptor 7
103506255	815.188	788.197	758.677	478.514	463.188	591.832	787.354	511.178	0.623228	0.0100258	0.999967	U4/U6 small nuclear ribonucleoprotein Prp31
113472254	169.526	149.806	158.356	74.5226	111.086	90.9725	159.229	92.1936	0.788277	0.0100735	0.999967	zinc finger protein 64-like
novel.3730	79.5305	105.746	84.0987	122.57	157.702	201.366	89.7916	160.546	-0.837768	0.0102158	0.999967	- && - && -
113466356	204.059	154.702	188.775	104.92	110.094	112.438	182.512	109.151	0.74154	0.0102444	0.999967	protein D2-like
113473943	18.8362	6.85388	1.78933	0.980561	0.991836	0	9.1598	0.657466	3.78041	0.0102448	0.999967	uncharacterized LOC113473943
103506494	267.892	233.032	276.452	183.365	124.971	160.48	259.125	156.272	0.729643	0.0102564	0.999967	protein quiver
novel.5253	498.112	286.884	314.028	206.898	222.171	215.676	366.341	214.915	0.76869	0.0102657	0.999967	- && - && -
103519807	0	0	0	4.9028	1.98367	7.15514	0	4.68054	-4.71016	0.0105072	0.999967	uncharacterized LOC103519807
novel.1684	29.3007	15.666	27.7347	3.92224	10.9102	8.17731	24.2338	7.66992	1.66098	0.0105236	0.999967	- && - && -
103520462	0	1.95825	0.894667	17.6501	7.93469	3.06649	0.950973	9.55043	-3.31254	0.0106079	0.999967	glutathione peroxidase 3-like
103506008	28.2543	67.5597	67.9947	24.514	28.7633	15.3324	54.6029	22.8699	1.2572	0.0107166	0.999967	DNA replication licensing factor MCM4-like
108253387	19.8826	17.6243	16.9987	54.9114	75.3796	16.3546	18.1685	48.8819	-1.43015	0.0107682	0.999967	uncharacterized LOC108253387
113466582	122.435	132.182	150.304	226.51	228.122	203.41	134.974	219.347	-0.699632	0.0108988	0.999967	uncharacterized LOC113466582
103513960	81.6234	109.662	93.94	110.803	205.31	207.499	95.0752	174.538	-0.875587	0.011055	0.999967	putative uncharacterized protein DDB_G0282133
108253066	1368.76	403.4	477.752	247.101	424.506	389.444	749.971	353.684	1.08402	0.0110829	0.999967	uncharacterized LOC108253066
103518483	142.318	142.952	88.572	191.209	222.171	228.965	124.614	214.115	-0.782693	0.0110865	0.999967	homeodomain-only protein-like
103520444	55.4621	95.9544	60.8373	112.765	188.449	108.349	70.7513	136.521	-0.94829	0.0111295	0.999967	proteoglycan 4-like
novel.4177	0	1.95825	0.894667	7.84449	13.8857	5.11082	0.950973	8.947	-3.21668	0.0111423	0.999967	- && - && -
103514838	42.9046	15.666	36.6813	88.2505	134.89	27.5984	31.7507	83.5795	-1.39761	0.0111498	0.999967	sporozoite surface protein 2-like
103513948	132.9	144.911	153.883	287.304	214.237	210.566	143.898	237.369	-0.721676	0.0111751	0.999967	trehalase
103524877	285.682	69.518	331.027	115.706	114.061	67.4628	228.742	99.0767	1.20704	0.0111981	0.999967	uncharacterized LOC103524877
novel.7702	107.785	83.2257	68.8893	168.656	155.718	130.837	86.6333	151.737	-0.81129	0.0112071	0.999967	- && P03360.1 RecName: Full=Pol polyprotein; Contains: RecName: Full=Reverse transcriptase/ribonuclease H; Short=RT; Contains: RecName: Full=Integrase; Short=IN && PF00665:Integrase core domain
113470765	120.342	49.9354	64.416	36.2808	41.6571	31.6871	78.2312	36.5416	1.09537	0.0113075	0.999967	uncharacterized LOC113470765
103517555	11.511	14.6869	2.684	20.5918	32.7306	34.7535	9.6273	29.3586	-1.61956	0.0114141	0.999967	estradiol 17-beta-dehydrogenase 8-like%2C transcript variant X1
103515281	66.9731	88.1214	50.1013	124.531	124.971	120.615	68.3986	123.373	-0.852804	0.01142	0.999967	solute carrier family 12 member 4-like%2C transcript variant X2
103508811	16.7433	8.81214	12.5253	43.1447	53.5592	13.2881	12.6936	36.664	-1.53433	0.0114367	0.999967	cell wall protein RBR3-like
novel.4629	955.413	2213.8	1047.65	1868.95	3026.09	2956.1	1405.62	2617.05	-0.896714	0.0114567	0.999967	- && - && -
103508560	31.3936	40.1442	73.3627	13.7279	14.8775	29.6427	48.3002	19.416	1.32072	0.0114797	0.999967	uncharacterized LOC103508560
103510736	262.66	111.62	101.097	538.328	202.335	280.073	158.459	340.245	-1.10422	0.0115335	0.999967	uncharacterized LOC103510736
113465605	61.7408	43.0816	56.364	170.618	134.89	48.0417	53.7288	117.85	-1.13419	0.011538	0.999967	uncharacterized LOC113465605
novel.4024	127.667	70.4971	209.352	69.6198	70.4204	59.2855	135.839	66.4419	1.03302	0.0115913	0.999967	- && - && -
103522758	47.0904	72.4553	46.5227	71.5809	199.359	86.8839	55.3561	119.275	-1.1078	0.0116249	0.999967	NADH-ubiquinone oxidoreductase 75 kDa subunit%2C mitochondrial-like
103516738	911.462	448.44	592.269	478.514	308.461	305.627	650.724	364.201	0.836848	0.0116459	0.999967	pancreatic triacylglycerol lipase-like
103520231	1198.19	1346.3	1631.87	768.76	878.767	1029.32	1392.12	892.282	0.641962	0.0116467	0.999967	anionic trypsin-2-like
103523625	870.65	353.465	761.361	535.386	203.326	203.41	661.825	314.041	1.07523	0.0117122	0.999967	androgen-dependent TFPI-regulating protein-like
103524840	0	0	0	1.96112	8.92653	3.06649	0	4.65138	-4.70241	0.0117968	0.999967	dicer-like protein 1%2C transcript variant X1
113465662	335.912	186.034	255.875	147.084	135.882	168.657	259.273	150.541	0.783927	0.0118504	0.999967	uncharacterized LOC113465662
novel.1591	81.6234	43.0816	50.996	28.4363	26.7796	27.5984	58.567	27.6048	1.08265	0.0118892	0.999967	- && - && -
103509202	11.511	15.666	16.104	26.4751	71.4122	21.4654	14.427	39.7843	-1.46104	0.0118927	0.999967	uncharacterized LOC103509202
103507138	445.789	421.024	510.855	818.768	662.547	646.007	459.223	709.107	-0.626611	0.0119747	0.999967	maltase 2
103505635	2.09291	2.93738	3.57867	12.7473	24.7959	5.11082	2.86965	14.218	-2.30127	0.0119834	0.999967	protein spalt-accessory-like%2C transcript variant X2
novel.8551	79.5305	50.9146	54.5747	24.514	29.7551	35.7757	61.6732	30.0149	1.03794	0.0121442	0.999967	- && - && -
novel.7641	10.4645	9.79126	4.47333	0	0	2.04433	8.24305	0.681442	3.61602	0.0122655	0.999967	- && - && -
103515708	683.335	579.643	339.079	1295.32	1061.26	598.988	534.019	985.191	-0.884094	0.01229	0.999967	uncharacterized LOC103515708
113472749	8.37163	7.83301	17.8933	1.96112	0.991836	3.06649	11.366	2.00648	2.51154	0.0123122	0.999967	uncharacterized LOC113472749
103521243	48.1369	21.5408	50.1013	124.531	145.8	30.6649	39.9263	100.332	-1.32949	0.0123623	0.999967	uncharacterized LOC103521243
103524337	41.8582	14.6869	51.8907	96.095	132.906	39.8644	36.1452	89.6218	-1.30882	0.0123681	0.999967	uncharacterized LOC103524337
novel.2811	1665.96	745.115	873.195	920.747	311.437	306.649	1094.75	512.944	1.09342	0.0124352	0.999967	- && - && -
103514739	4.18582	5.87476	8.052	20.5918	39.6735	7.15514	6.03752	22.4735	-1.88915	0.0124691	0.999967	uncharacterized LOC103514739
103513231	0	0	0.894667	7.84449	8.92653	2.04433	0.298222	6.27178	-4.17322	0.0125065	0.999967	uncharacterized LOC103513231
novel.6046	284.636	114.558	82.3093	74.5226	74.3877	76.6622	160.501	75.1909	1.0919	0.0126102	0.999967	- && - && -
103509851	42.9046	58.7476	60.8373	93.1533	97.2	102.216	54.1632	97.5232	-0.845832	0.0127198	0.999967	uncharacterized LOC103509851
103517527	51.2763	37.2068	39.3653	11.7667	27.7714	14.3103	42.6161	17.9495	1.24578	0.0127557	0.999967	ESF1 homolog
novel.83	73.2518	136.099	145.831	205.918	209.277	211.588	118.394	208.928	-0.817092	0.0128648	0.999967	- && - && -
103516645	32.4401	54.8311	59.9427	103.939	110.094	71.5514	49.0713	95.1949	-0.952768	0.0128795	0.999967	coronin-1B-like%2C transcript variant X2
novel.446	5.23227	10.7704	8.052	23.5335	19.8367	26.5762	8.01822	23.3155	-1.53519	0.0129103	0.999967	- && - && -
103512215	28.2543	15.666	18.788	66.6781	67.4449	21.4654	20.9028	51.8628	-1.31546	0.0129437	0.999967	putative uncharacterized protein DDB_G0282133%2C transcript variant X2
103514341	167.433	102.808	118.991	81.3866	79.3469	49.0638	129.744	69.9324	0.889748	0.0129472	0.999967	origin recognition complex subunit 1-like
novel.1173	10.4645	5.87476	6.26267	56.8725	6.94285	19.4211	7.53399	27.7455	-1.88732	0.0130024	0.999967	- && - && -
novel.7571	136.039	58.7476	60.8373	37.2613	40.6653	43.953	85.208	40.6265	1.06598	0.0130835	0.999967	- && - && -
103507868	4891.13	2857.09	3296.85	3229.97	1291.37	1084.52	3681.69	1868.62	0.978311	0.0131419	0.999967	C-1-tetrahydrofolate synthase%2C cytoplasmic
103523060	223.941	469.001	337.289	335.352	848.02	815.686	343.411	666.353	-0.955984	0.0131976	0.999967	cuticle protein 7-like
103517027	494.973	405.358	203.089	906.038	533.608	596.943	367.807	678.863	-0.885094	0.0132818	0.999967	uncharacterized LOC103517027
103521928	110.924	148.827	144.936	340.255	195.392	182.967	134.896	239.538	-0.827922	0.013358	0.999967	ABC transporter G family member 23
113468392	176.851	97.9126	146.725	61.7753	99.1836	66.4406	140.496	75.7999	0.889641	0.013382	0.999967	uncharacterized LOC113468392
113472161	101.506	191.909	154.777	288.285	239.033	241.231	149.397	256.183	-0.777019	0.0134837	0.999967	uncharacterized LOC113472161
113471618	6.27872	4.89563	0.894667	40.203	13.8857	4.08865	4.02301	19.3925	-2.28855	0.01355	0.999967	uncharacterized LOC113471618
113471224	92.088	27.4155	49.2067	20.5918	26.7796	23.5098	56.2367	23.627	1.24855	0.013584	0.999967	aminoacyl tRNA synthase complex-interacting multifunctional protein 1-like
113470298	268.939	619.787	392.759	737.382	712.139	768.667	427.161	739.396	-0.791282	0.0136093	0.999967	probable chitinase 10
103514842	40.8117	35.2485	84.0987	28.4363	15.8694	24.5319	53.3863	22.9459	1.2217	0.0136886	0.999967	hydroxysteroid dehydrogenase-like protein 2
103509453	1124.94	1468.69	993.975	1898.37	1833.91	1765.28	1195.87	1832.52	-0.615869	0.0137345	0.999967	basement membrane-specific heparan sulfate proteoglycan core protein
novel.7159	3.13936	10.7704	14.3147	19.6112	35.7061	28.6206	9.40814	27.9793	-1.55822	0.0138545	0.999967	- && - && -
103520884	52.3227	16.6451	46.5227	18.6307	14.8775	10.2216	38.4968	14.5766	1.39915	0.0139372	0.999967	nuclear hormone receptor E75
103509896	0	2.93738	3.57867	2.94168	50.5837	1.02216	2.17202	18.1825	-3.04572	0.0139706	0.999967	transmembrane protease serine 9-like
113465279	246.963	330.945	310.449	326.527	541.543	648.051	296.119	505.374	-0.770658	0.0140425	0.999967	uncharacterized LOC113465279%2C transcript variant X1
103511561	29.3007	43.0816	55.4693	26.4751	11.902	15.3324	42.6172	17.9032	1.25299	0.01408	0.999967	U4/U6 small nuclear ribonucleoprotein Prp4-like
103511281	3427.14	3661.93	4436.65	2807.35	2394.29	2526.79	3841.91	2576.14	0.576667	0.0141644	0.999967	D-3-phosphoglycerate dehydrogenase
113470259	7.32518	13.7078	13.42	14.7084	17.8531	78.7066	11.4843	37.0893	-1.68531	0.0142435	0.999967	armadillo segment polarity protein-like
103516351	5956.42	3849.92	3551.83	2405.32	2434.96	3348.61	4452.72	2729.63	0.705936	0.0142973	0.999967	60S acidic ribosomal protein P1%2C transcript variant X2
103518561	6700.45	1732.07	2185.67	1566.94	1749.6	1870.56	3539.4	1729.03	1.03345	0.0144291	0.999967	60S ribosomal protein L15
novel.7386	6016.06	3202.72	9425.31	3023.07	4187.53	2907.03	6214.7	3372.54	0.881879	0.0144714	0.999967	- && - && -
novel.8461	32.4401	100.85	58.1533	189.248	124.971	89.9504	63.8145	134.723	-1.07711	0.0145522	0.999967	- && - && -
108253773	62.7872	89.1005	42.0493	76.4838	187.457	128.793	64.6457	130.911	-1.01944	0.0146321	0.999967	uncharacterized LOC108253773
108251997	814.141	869.464	784.623	1077.64	1913.25	1069.18	822.743	1353.36	-0.718083	0.0146512	0.999967	alpha%2Calpha-trehalose-phosphate synthase [UDP-forming] A-like
103508574	2687.29	1222.93	790.885	3065.23	2474.63	3540.77	1567.04	3026.88	-0.950039	0.014702	0.999967	putative uncharacterized protein DDB_G0271606
103513763	199.873	243.802	282.715	449.097	401.694	316.871	242.13	389.22	-0.684074	0.0147928	0.999967	tetraspanin-7
113466498	209.291	359.339	315.817	672.665	632.792	301.538	294.816	535.665	-0.861221	0.0147989	0.999967	uncharacterized LOC113466498%2C transcript variant X8
103521114	922.973	745.115	931.348	681.49	532.616	427.264	866.479	547.123	0.663164	0.0148895	0.999967	glycine dehydrogenase (decarboxylating)%2C mitochondrial
103515905	4.18582	4.89563	3.57867	0	0	0	4.22004	0	4.52189	0.014955	0.999967	histone H2A
113465733	56.5085	33.2903	55.4693	114.726	115.053	58.2633	48.4227	96.014	-0.988072	0.0149729	0.999967	uncharacterized LOC113465733
103511919	153.829	123.37	132.411	199.054	236.057	218.743	136.536	217.951	-0.675359	0.0149761	0.999967	mitochondrial dicarboxylate carrier-like
novel.7901	9.41809	5.87476	7.15733	10.7862	26.7796	31.6871	7.48339	23.0843	-1.6275	0.0150235	0.999967	- && - && -
103519067	36.6259	39.1651	32.208	61.7753	78.3551	63.3741	35.9996	67.8348	-0.915377	0.0150413	0.999967	baculoviral IAP repeat-containing protein 6-like
113470593	76.3912	79.3092	89.4667	45.1058	44.6326	47.0195	81.7223	45.586	0.843158	0.015058	0.999967	uncharacterized LOC113470593
103505285	9.41809	8.81214	23.2613	39.2224	65.4612	15.3324	13.8305	40.0054	-1.52421	0.0150587	0.999967	katanin p60 ATPase-containing subunit A1-like
103513775	65.9266	58.7476	50.996	28.4363	37.6898	20.4433	58.5567	28.8564	1.01852	0.0150723	0.999967	tRNA (adenine(58)-N(1))-methyltransferase catalytic subunit TRMT61A
113469729	0	0	0.894667	7.84449	7.93469	2.04433	0.298222	5.94117	-4.09514	0.0151199	0.999967	uncharacterized LOC113469729
novel.2263	173.711	41.1233	64.416	66.6781	17.8531	16.3546	93.0836	33.6286	1.46572	0.0151842	0.999967	- && - && -
113471843	16.7433	31.332	23.2613	60.7948	61.4939	33.7314	23.7789	52.0067	-1.12768	0.0151869	0.999967	regulator of nonsense transcripts UPF2-like
108252587	4.18582	11.7495	0	0	0	0	5.31178	0	4.85146	0.0153835	0.999967	uncharacterized LOC108252587
113469487	51.2763	58.7476	27.7347	24.514	20.8286	15.3324	45.9195	20.225	1.17893	0.0154074	0.999967	ribosome quality control complex subunit 2-like%2C transcript variant X2
103522271	82.6699	42.1024	66.2053	23.5335	34.7143	34.7535	63.6592	31.0004	1.03778	0.0154846	0.999967	eukaryotic initiation factor 4A-I-like
113468816	9.41809	8.81214	0.894667	0.980561	0	0	6.37496	0.326854	4.14947	0.0155384	0.999967	uncharacterized LOC113468816
103524510	18.8362	10.7704	4.47333	1.96112	0.991836	3.06649	11.36	2.00648	2.49795	0.0155554	0.999967	E3 ubiquitin-protein ligase RNFT1-like
103509550	12.5574	16.6451	11.6307	20.5918	53.5592	29.6427	13.6111	34.5979	-1.34696	0.0155719	0.999967	dihydropyrimidinase-like%2C transcript variant X3
103506762	1602.12	1872.09	1384.05	3273.11	2460.75	1971.75	1619.42	2568.54	-0.665568	0.0156085	0.999967	alpha-actinin%2C sarcomeric-like
113465856	136.039	96.9335	127.937	57.8531	81.3306	67.4628	120.303	68.8821	0.8044	0.0156207	0.999967	uncharacterized LOC113465856
103524587	4.18582	3.91651	15.2093	33.3391	51.5755	5.11082	7.77055	30.0085	-1.93674	0.015621	0.999967	transcriptional regulatory protein AlgP-like
113472121	114.064	108.683	125.253	138.259	430.457	143.103	116	237.273	-1.03229	0.0157092	0.999967	uncharacterized LOC113472121%2C transcript variant X2
113471444	57.555	133.161	74.2573	144.142	232.09	132.881	88.3245	169.704	-0.941797	0.0157683	0.999967	uncharacterized LOC113471444
113467231	61.7408	44.0607	47.4173	21.5723	18.8449	32.7092	51.0729	24.3755	1.06719	0.0157914	0.999967	BTB/POZ domain-containing protein 2-like
113471858	10.4645	11.7495	8.052	28.4363	32.7306	18.3989	10.0887	26.5219	-1.39882	0.0157943	0.999967	uncharacterized LOC113471858
103508079	349.516	546.352	397.232	1328.66	494.926	600.01	431.033	807.865	-0.906338	0.015827	0.999967	hepatic leukemia factor-like%2C transcript variant X2
novel.8407	191.501	128.266	150.304	85.3088	107.118	84.8395	156.69	92.4222	0.760679	0.0158859	0.999967	- && - && -
novel.8760	631.012	430.816	345.341	248.082	260.853	334.247	469.056	281.061	0.738357	0.0159003	0.999967	- && - && -
103511060	6.27872	6.85388	9.84133	24.514	26.7796	15.3324	7.65798	22.2087	-1.53012	0.0159152	0.999967	putative defense protein 3
113466337	121.389	189.951	141.357	269.654	256.886	215.676	150.899	247.405	-0.713069	0.0160193	0.999967	GATA zinc finger domain-containing protein 14-like
novel.4932	254.288	91.0587	93.0453	61.7753	77.3632	74.6179	146.131	71.2522	1.03435	0.0160208	0.999967	- && - && -
103518047	16.7433	43.0816	25.0507	46.0864	60.502	76.6622	28.2918	61.0835	-1.10802	0.0160887	0.999967	uncharacterized LOC103518047
103520878	52.3227	19.5825	159.251	36.2808	14.8775	30.6649	77.052	27.2744	1.50088	0.0162143	0.999967	histidine triad nucleotide-binding protein 3-like
103508407	136.039	101.829	134.2	53.9309	77.3632	81.7731	124.023	71.0224	0.804873	0.0163118	0.999967	thioredoxin-related transmembrane protein 2 homolog
103521685	5.23227	3.91651	8.052	24.514	16.8612	14.3103	5.73359	18.5618	-1.68753	0.016438	0.999967	uncharacterized LOC103521685
113469527	158.015	245.761	167.303	334.371	264.82	332.203	190.359	310.465	-0.705631	0.0164406	0.999967	myosin light chain kinase%2C smooth muscle-like
103520933	196.733	86.1631	205.773	108.842	79.3469	66.4406	162.89	84.8766	0.940201	0.0164713	0.999967	splicing factor ESS-2 homolog
novel.602	91.0415	157.639	93.0453	214.743	162.661	214.654	113.909	197.353	-0.792961	0.0164766	0.999967	- && - && -
novel.2618	19.8826	27.4155	16.104	0.980561	1.98367	13.2881	21.1341	5.41745	1.97151	0.0166409	0.999967	- && - && -
novel.4571	332.772	236.949	211.141	126.492	153.735	187.056	260.287	155.761	0.740183	0.0166479	0.999967	- && - && -
103507952	238.592	245.761	176.249	579.512	273.747	310.738	220.201	387.999	-0.817985	0.0166989	0.999967	dual oxidase maturation factor 1-like
103516056	36.6259	17.6243	17.8933	8.82505	5.95102	10.2216	24.0478	8.33257	1.52566	0.0167922	0.999967	uncharacterized LOC103516056
113471499	81.6234	65.6015	97.5187	188.268	223.163	73.5957	81.5812	161.676	-0.986472	0.0168567	0.999967	uncharacterized LOC113471499
novel.3371	15.6968	19.5825	7.15733	27.4557	21.8204	64.3963	14.1456	37.8908	-1.4263	0.0169696	0.999967	- && - && -
103514668	1.04645	1.95825	1.78933	8.82505	10.9102	8.17731	1.59801	9.30418	-2.53269	0.0170208	0.999967	homeobox protein 3
103505353	401.838	299.613	575.271	304.954	237.049	215.676	425.574	252.56	0.753139	0.0171694	0.999967	GATA zinc finger domain-containing protein 14-like
novel.5755	79.5305	143.932	70.6787	168.656	175.555	175.812	98.0469	173.341	-0.822669	0.0172054	0.999967	- && - && -
103505611	148.596	122.391	124.359	96.095	60.502	73.5957	131.782	76.7309	0.779298	0.0172212	0.999967	esterase CG5412%2C transcript variant X2
novel.6845	9.41809	9.79126	10.736	28.4363	59.5102	7.15514	9.98178	31.7005	-1.66692	0.017295	0.999967	- && - && -
113467062	3.13936	10.7704	14.3147	34.3196	21.8204	24.5319	9.40814	26.8906	-1.50157	0.0175034	0.999967	uncharacterized LOC113467062
novel.2180	192.548	257.51	185.196	795.235	317.388	191.145	211.751	434.589	-1.03757	0.017616	0.999967	- && - && -
108252300	756.586	487.605	836.513	514.794	430.457	298.472	693.568	414.574	0.742335	0.0177352	0.999967	uncharacterized LOC108252300
103505504	18.8362	6.85388	11.6307	0.980561	2.97551	4.08865	12.4402	2.68157	2.216	0.017976	0.999967	uncharacterized LOC103505504
novel.7433	4.18582	1.95825	5.368	16.6695	25.7877	5.11082	3.83736	15.856	-2.04262	0.0179879	0.999967	- && - && -
103505774	56.5085	44.0607	56.364	24.514	22.8122	31.6871	52.3111	26.3378	0.991011	0.0180506	0.999967	structural maintenance of chromosomes protein 5-like
103517124	0	0	0	4.9028	3.96735	3.06649	0	3.97888	-4.47754	0.0181407	0.999967	jerky protein homolog-like
103510278	62.7872	43.0816	51.8907	20.5918	36.6979	17.3768	52.5865	24.8888	1.07741	0.0181733	0.999967	DNA repair protein complementing XP-G cells homolog
103524741	392.42	251.635	362.34	220.626	186.465	222.832	335.465	209.974	0.675886	0.0181922	0.999967	39S ribosomal protein L10%2C mitochondrial
103508705	1007.74	2397.88	1121.91	4112.47	2718.62	1726.43	1509.18	2852.51	-0.918496	0.0182501	0.999967	uncharacterized LOC103508705
103524389	782.748	639.369	830.251	550.095	457.237	493.705	750.789	500.345	0.585539	0.0182951	0.999967	NF-X1-type zinc finger protein NFXL1
108254096	761.819	448.44	526.064	457.922	304.494	273.94	578.774	345.452	0.743985	0.018323	0.999967	uncharacterized LOC108254096
113473444	2.09291	2.93738	2.684	9.80561	5.95102	20.4433	2.57143	12.0666	-2.22476	0.0183356	0.999967	ribonuclease 3-like
113473757	2.09291	3.91651	6.26267	0	0	0	4.09069	0	4.48315	0.0183439	0.999967	uncharacterized LOC113473757
103520213	114.064	70.4971	116.307	58.8337	61.4939	45.9973	100.289	55.4416	0.854845	0.0183711	0.999967	uncharacterized LOC103520213
103516291	17.7897	10.7704	27.7347	6.86393	2.97551	7.15514	18.7649	5.66486	1.73242	0.0184083	0.999967	uncharacterized LOC103516291
103517641	14.6504	41.1233	24.156	29.4168	76.3714	80.7509	26.6432	62.1797	-1.22011	0.0184788	0.999967	cytosolic sulfotransferase 5-like
113469467	213.477	77.351	203.984	412.816	252.918	269.851	164.937	311.862	-0.919092	0.0184788	0.999967	myb-like protein P
103515077	183.129	211.491	183.407	309.857	342.184	249.408	192.676	300.483	-0.641311	0.0184888	0.999967	lactase-phlorizin hydrolase
103515443	96.2738	59.7267	44.7333	29.4168	26.7796	41.9087	66.9113	32.7017	1.03067	0.0185265	0.999967	uncharacterized LOC103515443%2C transcript variant X2
113469958	3.13936	0.979126	75.152	1.96112	0	1.02216	26.4235	0.994428	4.73194	0.0185435	0.999967	uncharacterized LOC113469958
103519104	297.193	302.55	329.237	532.445	434.424	431.353	309.66	466.074	-0.589689	0.0185535	0.999967	glutathione S-transferase 1-like
novel.9844	455.208	252.615	324.764	283.382	141.833	153.324	344.195	192.846	0.835052	0.0187148	0.999967	- && - && -
113465871	20.9291	18.6034	33.1027	17.6501	109.102	60.3076	24.2117	62.3532	-1.36137	0.0187179	0.999967	uncharacterized LOC113465871
103504991	148.596	82.2466	122.569	82.3671	58.5183	54.1746	117.804	65.02	0.85621	0.018742	0.999967	uncharacterized LOC103504991%2C transcript variant X2
103510889	10.4645	10.7704	22.3667	39.2224	31.7388	32.7092	14.5339	34.5568	-1.2401	0.0187468	0.999967	uncharacterized LOC103510889
novel.9322	3.13936	2.93738	2.684	20.5918	12.8939	5.11082	2.92025	12.8655	-2.14403	0.0187592	0.999967	- && - && -
novel.5672	27.2078	37.2068	104.676	88.2505	117.037	166.613	56.3635	123.967	-1.13148	0.0187763	0.999967	- && - && -
113465986	304.518	121.412	239.771	115.706	108.11	143.103	221.9	122.306	0.859224	0.0188339	0.999967	uncharacterized LOC113465986
113467801	238.592	95.9544	161.935	402.03	550.469	120.615	165.494	357.705	-1.11274	0.0188403	0.999967	uncharacterized LOC113467801
novel.8068	3.13936	0.979126	7.15733	25.4946	20.8286	4.08865	3.75861	16.8039	-2.14613	0.0188794	0.999967	- && - && -
103512310	69.066	101.829	73.3627	112.765	226.139	112.438	81.4193	150.447	-0.885873	0.0190941	0.999967	uncharacterized LOC103512310
103513132	4.18582	0	0.894667	12.7473	14.8775	4.08865	1.69349	10.5712	-2.67721	0.0191005	0.999967	ets DNA-binding protein pokkuri-like
103508987	443.697	424.941	470.595	1158.04	1169.38	299.494	446.411	875.637	-0.972024	0.0191697	0.999967	hemocytin-like
103517635	40.8117	60.7058	64.416	68.6393	120.012	118.571	55.3112	102.407	-0.885724	0.0192069	0.999967	sulfotransferase 1C4-like
novel.4519	32.4401	25.4573	45.628	100.998	60.502	49.0638	34.5085	70.1879	-1.02197	0.0192076	0.999967	- && - && -
103512767	18.8362	81.2675	25.0507	77.4643	84.3061	123.682	41.7181	95.1507	-1.18908	0.0192713	0.999967	neuronal calcium sensor 2%2C transcript variant X1
103518390	781.701	1826.07	608.373	1136.47	1915.24	3573.48	1072.05	2208.4	-1.04265	0.0193005	0.999967	histidine-rich glycoprotein
103512358	14.6504	18.6034	18.788	42.1641	38.6816	31.6871	17.3473	37.5109	-1.11042	0.0193138	0.999967	rho-associated protein kinase 1-like
novel.5998	2.09291	11.7495	5.368	9.80561	27.7714	27.5984	6.40347	21.7251	-1.75664	0.0193805	0.999967	- && - && -
103523623	98.3667	103.787	105.571	75.5032	42.649	56.219	102.575	58.1237	0.819376	0.0194196	0.999967	androgen-induced gene 1 protein-like
113469718	134.993	58.7476	93.0453	50.0086	49.5918	52.1303	95.5952	50.5769	0.917132	0.0194611	0.999967	uncharacterized LOC113469718
103522082	115.11	193.867	137.779	360.846	326.314	141.059	148.919	276.073	-0.890566	0.0196558	0.999967	probable chitinase 10
103519779	222.895	179.18	122.569	432.427	308.461	195.233	174.881	312.041	-0.836903	0.0197007	0.999967	peroxidase-like
103511820	186.269	113.579	194.143	112.765	98.1918	73.5957	164.663	94.8507	0.795495	0.0197163	0.999967	DNA-directed RNA polymerase III subunit RPC3
103516174	110.924	40.1442	88.572	36.2808	48.6	31.6871	79.8801	38.8559	1.03856	0.0197276	0.999967	uncharacterized LOC103516174
103522571	2.09291	1.95825	3.57867	11.7667	18.8449	5.11082	2.54328	11.9075	-2.2175	0.0198952	0.999967	uncharacterized LOC103522571
103508088	199.873	154.702	190.564	107.862	79.3469	137.992	181.713	108.4	0.745686	0.0199001	0.999967	eukaryotic translation initiation factor 2 subunit 3-like
113467867	151.736	106.725	95.7293	70.6004	44.6326	80.7509	118.063	65.328	0.852706	0.0199039	0.999967	cystatin-like
103507945	744.029	1104.45	1040.5	1815.02	1265.58	1405.47	962.994	1495.36	-0.634714	0.0199385	0.999967	uncharacterized LOC103507945
novel.9080	12.5574	0.979126	4.47333	0	0	1.02216	6.0033	0.340721	4.06352	0.0199529	0.999967	- && Q9M8D3.3 RecName: Full=Probable phosphoribosylformylglycinamidine synthase, chloroplastic/mitochondrial; Short=FGAM synthase; Short=FGAMS; AltName: Full=Formylglycinamide ribonucleotide amidotransferase; Short=FGAR amidotransferase; Short=FGAR-AT; Al
113469218	43.9511	47.9772	84.9933	201.015	80.3387	82.7952	58.9739	121.383	-1.0389	0.0199637	0.999967	1%2C5-anhydro-D-fructose reductase-like
103524692	80.577	92.0379	97.5187	29.4168	67.4449	47.0195	90.0445	47.9604	0.909838	0.0200035	0.999967	uncharacterized LOC103524692%2C transcript variant X2
113467330	0	0	7.15733	28.4363	11.902	5.11082	2.38578	15.1497	-2.6255	0.0200254	0.999967	uncharacterized LOC113467330
novel.116	41.8582	63.6432	24.156	68.6393	67.4449	131.859	43.2191	89.3144	-1.04918	0.020053	0.999967	- && - && -
103524225	353.702	351.506	701.419	323.585	290.608	172.746	468.876	262.313	0.838309	0.0200823	0.999967	DNA ligase 1
103522736	69.066	24.4782	23.2613	8.82505	12.8939	22.4876	38.9352	14.7355	1.3997	0.0200835	0.999967	uncharacterized LOC103522736
103508934	266.846	172.326	242.455	158.851	140.841	118.571	227.209	139.421	0.704065	0.0201336	0.999967	uncharacterized LOC103508934
novel.3492	576.596	205.617	215.615	250.043	98.1918	136.97	332.609	161.735	1.03917	0.0201479	0.999967	- && Q9DBL1.1 RecName: Full=Short/branched chain specific acyl-CoA dehydrogenase, mitochondrial; Short=SBCAD; AltName: Full=2-methyl branched chain acyl-CoA dehydrogenase; Short=2-MEBCAD; AltName: Full=2-methylbutyryl-coenzyme A dehydrogenase; Short=2-met
103512709	142.318	237.928	183.407	253.965	334.249	325.048	187.884	304.421	-0.695572	0.0201557	0.999967	uncharacterized LOC103512709
103517130	130.807	233.032	188.775	341.235	287.633	271.895	184.204	300.254	-0.704152	0.0202659	0.999967	uncharacterized LOC103517130
103507578	16.7433	9.79126	20.5773	53.9309	41.6571	19.4211	15.704	38.3364	-1.28593	0.0202891	0.999967	UDP-glucuronosyltransferase 2B31-like%2C transcript variant X1
novel.10040	5.23227	9.79126	7.15733	18.6307	26.7796	17.3768	7.39362	20.929	-1.49841	0.0203368	0.999967	- && - && -
113469537	2.09291	0.979126	4.47333	0	13.8857	34.7535	2.51512	16.2131	-2.67352	0.0203873	0.999967	monocarboxylate transporter 4-like
novel.1522	167.433	94.9753	96.624	82.3671	58.5183	57.2411	119.677	66.0422	0.855367	0.0204146	0.999967	- && - && -
novel.9451	50.2298	33.2903	22.3667	11.7667	21.8204	9.19947	35.2956	14.2622	1.30217	0.0204437	0.999967	- && - && -
103515193	8.37163	0.979126	1.78933	12.7473	32.7306	5.11082	3.71336	16.8629	-2.20623	0.0205036	0.999967	uncharacterized LOC103515193
103505772	142.318	118.474	153.883	81.3866	84.3061	88.9282	138.225	84.8736	0.704201	0.0205228	0.999967	uncharacterized LOC103505772%2C transcript variant X2
113467639	8.37163	11.7495	5.368	33.3391	35.7061	8.17731	8.49638	25.7408	-1.60516	0.0205253	0.999967	Golgi-associated plant pathogenesis-related protein 1-like
103518446	118.249	57.7685	126.148	270.635	329.29	66.4406	100.722	222.122	-1.14101	0.0206751	0.999967	thioredoxin-like%2C transcript variant X4
103517637	242.777	121.412	38.4707	493.222	133.898	331.181	134.22	319.434	-1.25288	0.0206936	0.999967	estrogen sulfotransferase
103520651	36.6259	28.3947	42.0493	83.3477	135.882	26.5762	35.69	81.9352	-1.19872	0.0207777	0.999967	E3 ubiquitin-protein ligase MARCH8-like%2C transcript variant X5
103523325	54.4156	84.2049	55.4693	22.5529	40.6653	35.7757	64.6966	32.998	0.971877	0.0207834	0.999967	uncharacterized LOC103523325
103506626	64.8802	103.787	81.4147	112.765	144.808	170.701	83.3607	142.758	-0.774893	0.0208328	0.999967	gamma-interferon-inducible lysosomal thiol reductase-like
novel.6395	0	8.81214	6.26267	3.92224	31.7388	30.6649	5.02493	22.1086	-2.12453	0.0208475	0.999967	- && - && -
103511760	33.4865	34.2694	35.7867	83.3477	77.3632	40.8865	34.5142	67.1991	-0.961591	0.0208528	0.999967	protein arginine methyltransferase NDUFAF7%2C mitochondrial-like%2C transcript variant X1
113465562	43.9511	39.1651	34.892	64.717	126.955	47.0195	39.336	79.5639	-1.01819	0.0209137	0.999967	uncharacterized LOC113465562
novel.3924	104.645	84.2049	86.7827	52.9503	57.5265	50.086	91.8776	53.5209	0.778483	0.0211394	0.999967	- && - && -
103514081	1124.94	571.81	488.488	620.695	229.114	272.918	728.412	374.242	0.960279	0.0211396	0.999967	amidophosphoribosyltransferase
103510516	24.0684	13.7078	23.2613	43.1447	60.502	29.6427	20.3458	44.4298	-1.12742	0.0211679	0.999967	ABC transporter G family member 23-like
103515384	233.359	329.966	200.405	456.941	361.028	394.555	254.577	404.175	-0.667309	0.0211797	0.999967	uncharacterized LOC103515384%2C transcript variant X4
113469279	289.868	143.932	145.831	88.2505	111.086	125.726	193.21	108.354	0.833267	0.0212327	0.999967	uncharacterized LOC113469279
103517168	1.04645	0.979126	0.894667	5.88337	8.92653	7.15514	0.973416	7.32168	-2.91464	0.0212627	0.999967	homeobox protein Nkx-2.3-like
103513974	21.9755	51.8937	23.2613	58.8337	65.4612	72.5736	32.3769	65.6228	-1.01928	0.0213146	0.999967	uncharacterized LOC103513974
novel.2083	3547.48	2017.98	1535.25	1110.98	1233.84	1775.5	2366.9	1373.44	0.785099	0.0213248	0.999967	- && - && -
novel.811	10.4645	21.5408	21.472	38.2419	50.5837	30.6649	17.8258	39.8301	-1.15424	0.0213868	0.999967	- && - && -
113468033	7.32518	2.93738	1.78933	0	0	0	4.0173	0	4.44494	0.0214009	0.999967	uncharacterized LOC113468033
103524521	271.032	340.736	261.243	314.76	486.992	644.985	291.003	482.246	-0.728627	0.0214037	0.999967	GMP reductase 2-like%2C transcript variant X13
novel.1834	3.13936	11.7495	15.2093	19.6112	31.7388	31.6871	10.0327	27.679	-1.45018	0.0215222	0.999967	- && - && -
103507786	17.7897	13.7078	21.472	49.028	86.2898	10.2216	17.6565	48.5131	-1.45746	0.0215246	0.999967	transferrin-like
113466428	35.5794	6.85388	10.736	3.92224	3.96735	6.13298	17.7231	4.67419	1.91833	0.0215989	0.999967	uncharacterized LOC113466428
novel.4327	9.41809	7.83301	4.47333	17.6501	18.8449	24.5319	7.24148	20.3423	-1.49955	0.0216419	0.999967	- && - && -
novel.5638	6.27872	7.83301	8.94667	0.980561	0	2.04433	7.68613	1.0083	2.94179	0.0216452	0.999967	- && - && -
103523134	66.9731	1.95825	21.472	12.7473	3.96735	5.11082	30.1344	7.27515	2.04524	0.0217894	0.999967	-
103517481	516.948	436.69	528.748	365.749	279.698	340.38	494.129	328.609	0.588567	0.0218683	0.999967	formin-binding protein 4
103511286	150.689	57.7685	84.0987	49.028	52.5673	50.086	97.5188	50.5605	0.945654	0.02188	0.999967	zinc finger protein 260-like
novel.4569	111.971	60.7058	86.7827	50.9892	51.5755	38.8422	86.4864	47.1356	0.873994	0.0219005	0.999967	- && - && -
novel.5781	103.599	48.9563	49.2067	32.3585	34.7143	33.7314	67.254	33.6014	0.997886	0.0221253	0.999967	- && - && -
103524080	55.4621	23.499	28.6293	14.7084	10.9102	19.4211	35.8635	15.0132	1.25385	0.0221686	0.999967	GATA zinc finger domain-containing protein 1-like
103516562	92.088	25.4573	72.468	26.4751	35.7061	23.5098	63.3377	28.5637	1.14769	0.0222558	0.999967	uncharacterized LOC103516562
103516298	89.9951	47.9772	70.6787	27.4557	45.6245	34.7535	69.5503	35.9446	0.951383	0.0222616	0.999967	uncharacterized LOC103516298
103507897	54.4156	26.4364	49.2067	144.142	59.5102	64.3963	43.3529	89.3496	-1.04429	0.0223665	0.999967	elongation of very long chain fatty acids protein AAEL008004-like
103520198	11654.4	31240	14741.4	33154.7	38519	29117.3	19211.9	33597	-0.80633	0.0223728	0.999967	DNA-directed RNA polymerase II subunit RPB1-like
novel.10028	10.4645	13.7078	7.15733	21.5723	45.6245	16.3546	10.4432	27.8505	-1.41993	0.0224566	0.999967	- && - && -
113470791	20.9291	27.4155	42.0493	74.5226	66.453	41.9087	30.1313	60.9615	-1.01159	0.0224571	0.999967	uncharacterized LOC113470791
103523236	1040.18	683.43	1714.18	711.887	686.351	633.741	1145.93	677.326	0.758826	0.0225168	0.999967	heat shock 70 kDa protein cognate 4-like
108253015	120.342	107.704	104.676	64.717	52.5673	79.7287	110.907	65.671	0.756019	0.022524	0.999967	L-aminoadipate-semialdehyde dehydrogenase-phosphopantetheinyl transferase-like%2C transcript variant X1
103522779	6.27872	23.499	20.5773	28.4363	69.4285	29.6427	16.785	42.5025	-1.33409	0.0226217	0.999967	uncharacterized LOC103522779
113470279	843.442	682.451	741.679	477.533	418.555	606.143	755.857	500.744	0.594053	0.0226822	0.999967	nucleolar GTP-binding protein 1-like
113469258	622.64	230.095	274.663	260.829	180.514	167.635	375.799	202.993	0.88756	0.0227413	0.999967	uncharacterized LOC113469258
novel.943	72.2053	5.87476	38.4707	21.5723	4.95918	8.17731	38.8503	11.5696	1.74403	0.0228058	0.999967	- && - && -
113467515	336.958	450.398	305.976	133.356	143.816	329.137	364.444	202.103	0.851027	0.0230242	0.999967	probable GPI-anchored adhesin-like protein PGA18
113468142	147.55	243.802	260.348	147.084	145.8	80.7509	217.233	124.545	0.803006	0.0230483	0.999967	uncharacterized LOC113468142
103522573	0	0	1.78933	26.4751	0	2.04433	0.596444	9.50649	-3.93319	0.0230672	0.999967	exportin-2-like
103512494	458.347	401.442	547.536	300.052	300.526	337.314	469.108	312.631	0.585891	0.0230781	0.999967	UPF0160 protein%2C transcript variant X2
113465875	23.022	34.2694	16.9987	55.892	46.6163	47.0195	24.7634	49.8426	-1.01225	0.0230789	0.999967	uncharacterized LOC113465875
113465602	107.785	98.8918	156.567	87.2699	50.5837	68.4849	121.081	68.7795	0.817113	0.0231614	0.999967	uncharacterized LOC113465602
113465676	59.6479	48.9563	42.944	28.4363	27.7714	21.4654	50.5161	25.891	0.961471	0.0231791	0.999967	uncharacterized LOC113465676
103507035	6310.12	3193.91	3532.14	2362.17	2570.84	3101.24	4345.39	2678.08	0.698225	0.0231976	0.999967	longitudinals lacking protein%2C isoforms A/B/D/L-like
103506385	21.9755	4.89563	6.26267	59.8142	43.6408	6.13298	11.0446	36.5293	-1.73678	0.0232302	0.999967	uncharacterized LOC103506385
103518156	14.6504	19.5825	18.788	60.7948	35.7061	23.5098	17.6736	40.0035	-1.17759	0.0233219	0.999967	calcium-binding mitochondrial carrier protein Aralar1-like
113468332	2.09291	0.979126	1.78933	10.7862	10.9102	5.11082	1.62046	8.93573	-2.46713	0.0233421	0.999967	hydrocephalus-inducing protein homolog
novel.4313	187.315	101.829	135.989	84.3282	85.2979	80.7509	141.711	83.459	0.762665	0.0233489	0.999967	- && - && -
113472414	201.966	86.1631	116.307	71.5809	89.2653	58.2633	134.812	73.0365	0.882393	0.0233731	0.999967	uncharacterized LOC113472414
113467033	7.32518	2.93738	5.368	0	0	1.02216	5.21019	0.340721	3.86316	0.023379	0.999967	odorant receptor 2a-like
103509290	184.176	231.074	205.773	96.095	140.841	149.236	207.008	128.724	0.686077	0.023458	0.999967	uncharacterized LOC103509290
103506937	21.9755	32.3112	33.9973	56.8725	57.5265	53.1525	29.428	55.8505	-0.920649	0.0235803	0.999967	probable ubiquitin carboxyl-terminal hydrolase FAF-X
103510148	130.807	66.5806	74.2573	23.5335	35.7061	71.5514	90.5482	43.597	1.05454	0.0235814	0.999967	UBX domain-containing protein 1-like
113469480	69.066	53.8519	50.996	32.3585	17.8531	37.82	57.9713	29.3439	0.981633	0.0235866	0.999967	activating signal cointegrator 1
113466416	7.32518	25.4573	23.2613	34.3196	31.7388	68.4849	18.6813	44.8478	-1.25587	0.0236297	0.999967	uncharacterized LOC113466416
103522063	227.081	158.618	305.081	142.181	128.939	147.191	230.26	139.437	0.724536	0.0236972	0.999967	nucleolar and coiled-body phosphoprotein 1-like
103504956	177.897	375.005	121.675	88.2505	164.645	90.9725	224.859	114.623	0.97161	0.0237819	0.999967	uncharacterized LOC103504956%2C transcript variant X2
108252602	23.022	13.7078	12.5253	35.3002	36.6979	34.7535	16.4184	35.5839	-1.12311	0.0238125	0.999967	uncharacterized LOC108252602
103522165	3.13936	18.6034	7.15733	21.5723	28.7633	30.6649	9.63337	27.0002	-1.48324	0.0238779	0.999967	ubiquitin carboxyl-terminal hydrolase puf-like
113471895	10.4645	42.1024	42.944	59.8142	85.2979	62.352	31.837	69.1547	-1.1131	0.0240727	0.999967	uncharacterized LOC113471895
103506068	317.076	413.191	233.508	565.784	458.228	492.683	321.258	505.565	-0.654741	0.0241525	0.999967	uncharacterized LOC103506068
103515795	258.474	222.262	259.453	325.546	407.645	374.112	246.73	369.101	-0.580988	0.0243108	0.999967	ribonuclease H1-like%2C transcript variant X1
113465908	8.37163	13.7078	7.15733	0	0.991836	4.08865	9.74558	1.6935	2.53711	0.0243184	0.999967	uncharacterized LOC113465908
113465835	1635.61	860.652	1391.21	1135.49	590.143	473.262	1295.82	732.965	0.821892	0.0243457	0.999967	uncharacterized LOC113465835
novel.1149	65.9266	50.9146	36.6813	124.531	90.2571	67.4628	51.1742	94.0837	-0.882672	0.0243639	0.999967	- && Q9Z3R8.2 RecName: Full=Probable alpha-glucosidase && PF00128:Alpha amylase, catalytic domain
113465322	104.645	70.4971	159.251	67.6587	51.5755	64.3963	111.464	61.2102	0.86646	0.024449	0.999967	metallo-beta-lactamase domain-containing protein 1-like%2C transcript variant X1
113470385	257.428	141.973	279.136	560.881	655.604	154.347	226.179	456.944	-1.01456	0.0245609	0.999967	uncharacterized LOC113470385
103506878	179.99	172.326	222.772	123.551	90.2571	142.081	191.696	118.629	0.693346	0.0245676	0.999967	serine protease snake-like
103519622	79.5305	57.7685	82.3093	30.3974	36.6979	52.1303	73.2028	39.7419	0.882789	0.024634	0.999967	elongator complex protein 1-like
novel.7977	850.767	1143.62	776.571	3356.46	1056.31	955.723	923.652	1789.5	-0.954214	0.0246399	0.999967	- && - && -
103517201	137.085	116.516	155.672	91.1922	71.4122	88.9282	136.425	83.8442	0.70299	0.0246692	0.999967	ribosome-recycling factor%2C mitochondrial%2C transcript variant X2
103515380	206.151	171.347	281.82	156.89	137.865	108.349	219.773	134.368	0.710316	0.0246921	0.999967	branched-chain-amino-acid aminotransferase%2C cytosolic-like
novel.914	37.6723	29.3738	50.1013	11.7667	22.8122	19.4211	39.0492	18	1.12014	0.024819	0.999967	- && - && -
novel.5995	700.078	380.88	430.335	291.227	342.184	310.738	503.764	314.716	0.678144	0.0248484	0.999967	- && - && -
103508625	3.13936	19.5825	12.5253	29.4168	40.6653	23.5098	11.7491	31.1973	-1.40214	0.0249393	0.999967	vesicular acetylcholine transporter-like
103516976	1540.38	1761.45	738.1	1738.53	2052.11	3264.79	1346.64	2351.81	-0.804557	0.0249677	0.999967	DNA translocase FtsK
103516024	203.012	133.161	136.884	385.36	237.049	188.078	157.686	270.162	-0.778122	0.0249882	0.999967	uncharacterized LOC103516024
103515725	492.88	411.233	462.543	289.265	322.347	319.937	455.552	310.516	0.552902	0.0250049	0.999967	isoleucine--tRNA ligase%2C cytoplasmic-like
113469110	0	7.83301	6.26267	13.7279	14.8775	23.5098	4.69856	17.3717	-1.86911	0.025025	0.999967	UDP-glucuronosyltransferase 2B7-like
novel.5901	261.614	528.728	546.641	918.786	744.869	579.567	445.661	747.74	-0.746037	0.0250774	0.999967	- && - && -
113466227	0	5.87476	1.78933	16.6695	15.8694	5.11082	2.5547	12.5499	-2.28977	0.0251383	0.999967	uncharacterized LOC113466227
103510063	85.8092	61.685	97.5187	220.626	243.992	51.1082	81.671	171.909	-1.07371	0.0251625	0.999967	uncharacterized LOC103510063
novel.1284	0	2.93738	3.57867	18.6307	18.8449	1.02216	2.17202	12.8326	-2.54072	0.0252364	0.999967	- && - && -
103510644	102.553	239.886	183.407	274.557	303.502	307.671	175.282	295.243	-0.751132	0.0252865	0.999967	glycine receptor subunit alpha-4%2C transcript variant X3
103517461	64.8802	75.3927	77.836	109.823	163.653	97.1055	72.703	123.527	-0.763987	0.0252929	0.999967	-
novel.9403	33.4865	17.6243	10.736	6.86393	7.93469	6.13298	20.6156	6.9772	1.55599	0.0253946	0.999967	- && - && -
113469437	9.41809	1.95825	0.894667	0	0	0	4.09034	0	4.46863	0.025417	0.999967	uncharacterized LOC113469437
103514984	117.203	153.723	107.36	251.024	192.416	167.635	126.095	203.692	-0.69258	0.0254438	0.999967	uncharacterized LOC103514984%2C transcript variant X4
103507504	264.753	231.074	114.517	458.903	340.2	264.74	203.448	354.614	-0.803189	0.0256486	0.999967	muscle M-line assembly protein unc-89-like
103516624	153.829	127.286	113.623	283.382	216.22	152.302	131.579	217.302	-0.725217	0.0256731	0.999967	putative ATPase N2B%2C transcript variant X1
113472310	12.5574	20.5617	14.3147	31.3779	39.6735	31.6871	15.8113	34.2462	-1.11428	0.0256933	0.999967	uncharacterized LOC113472310
103510090	435.325	198.763	223.667	700.12	367.971	444.641	285.918	504.244	-0.819519	0.0257449	0.999967	uncharacterized LOC103510090
103520920	460.44	365.214	280.925	511.853	605.02	576.5	368.86	564.458	-0.614634	0.0260943	0.999967	uncharacterized LOC103520920
103517546	494.973	342.694	353.393	316.721	179.522	243.275	397.02	246.506	0.687025	0.0260943	0.999967	muscle%2C skeletal receptor tyrosine-protein kinase-like
103513323	116.156	54.8311	90.3613	184.345	237.049	81.7731	87.1163	167.722	-0.94623	0.0261171	0.999967	glutenin%2C high molecular weight subunit PW212-like
113466450	7.32518	11.7495	11.6307	1.96112	2.97551	2.04433	10.2351	2.32699	2.13939	0.0261431	0.999967	uncharacterized LOC113466450
113465386	183.129	133.161	219.193	130.415	103.151	91.9947	178.495	108.52	0.71817	0.0261612	0.999967	uncharacterized LOC113465386
113468923	316.029	265.343	254.98	210.821	135.882	188.078	278.784	178.26	0.644678	0.0261954	0.999967	uncharacterized LOC113468923
108252915	62.7872	81.2675	54.5747	83.3477	112.078	151.28	66.2098	115.568	-0.803925	0.026204	0.999967	uncharacterized LOC108252915
103508047	2.09291	0	0.894667	4.9028	13.8857	4.08865	0.995858	7.62572	-2.96064	0.0262059	0.999967	uncharacterized LOC103508047
103516443	74.2982	69.518	50.1013	123.551	88.2734	116.527	64.6392	109.45	-0.762247	0.0262303	0.999967	uncharacterized LOC103516443%2C transcript variant X4
113466570	0	0	0	2.94168	1.98367	6.13298	0	3.68611	-4.36508	0.0263459	0.999967	uncharacterized LOC113466570%2C transcript variant X2
103512684	38.7188	18.6034	24.156	85.3088	68.4367	25.5541	27.1594	59.7665	-1.14222	0.0263648	0.999967	uncharacterized LOC103512684
113468574	27.2078	20.5617	6.26267	2.94168	6.94285	6.13298	18.0107	5.33917	1.74953	0.0265228	0.999967	uncharacterized LOC113468574
108254503	0	0	0	0	7.93469	5.11082	0	4.3485	-4.60419	0.0265618	0.999967	retrovirus-related Pol polyprotein from transposon 297
103515653	104.645	88.1214	119.885	79.4254	47.6081	54.1746	104.217	60.4027	0.787008	0.0266436	0.999967	arginyl-tRNA--protein transferase 1%2C transcript variant X2
103506410	41.8582	22.5199	29.524	107.862	116.045	13.2881	31.3007	79.0649	-1.33909	0.0268035	0.999967	palmitoyltransferase ZDHHC16-like
novel.5855	21.9755	5.87476	19.6827	47.0669	73.3959	11.2438	15.8443	43.9022	-1.47163	0.0268369	0.999967	- && - && -
108253580	131.853	167.431	120.78	238.276	220.188	194.211	140.021	217.558	-0.636362	0.0268388	0.999967	lysosome membrane protein 2
103522972	113.017	117.495	148.515	64.717	72.4041	93.0168	126.342	76.7126	0.721579	0.0269134	0.999967	RNA helicase aquarius
113469906	479.276	342.694	477.752	320.643	284.657	250.43	433.241	285.243	0.602849	0.0269717	0.999967	uncharacterized LOC113469906
novel.5905	15.6968	10.7704	7.15733	1.96112	1.98367	4.08865	11.2082	2.67782	2.06472	0.0269876	0.999967	- && - && -
novel.3623	33.4865	7.83301	19.6827	11.7667	2.97551	3.06649	20.3341	5.93624	1.76959	0.0270343	0.999967	- && - && -
novel.8848	0	0	0	2.94168	5.95102	2.04433	0	3.64568	-4.35145	0.0270966	0.999967	- && - && -
103520513	98.3667	66.5806	84.9933	50.0086	54.551	37.82	83.3135	47.4599	0.810524	0.0271366	0.999967	uncharacterized LOC103520513
103520693	80.577	131.203	65.3107	113.745	199.359	174.79	92.3635	162.631	-0.816886	0.0271635	0.999967	sorbitol dehydrogenase-like
103505114	290.914	236.949	309.555	219.646	152.743	167.635	279.139	180.008	0.632913	0.027173	0.999967	NSFL1 cofactor p47-like
113469534	8.37163	4.89563	0	0	0	0	4.42242	0	4.58319	0.0272102	0.999967	small subunit processome component 20 homolog
108252203	5.23227	8.81214	12.5253	31.3779	23.8041	15.3324	8.85658	23.5048	-1.39884	0.0272328	0.999967	aryl-hydrocarbon-interacting protein-like 1
novel.2976	3.13936	10.7704	13.42	1.96112	1.98367	1.02216	9.10992	1.65565	2.46337	0.0272612	0.999967	- && - && -
103508076	4535.33	4072.19	4639.74	4152.68	1747.62	2084.19	4415.75	2661.49	0.730396	0.0272715	0.999967	ribose-phosphate pyrophosphokinase 2%2C transcript variant X2
novel.1541	26.1614	7.83301	11.6307	6.86393	3.96735	0	15.2083	3.61042	2.06325	0.0274046	0.999967	- && - && -
103517050	146.504	274.155	108.255	188.268	370.947	418.065	176.305	325.76	-0.886064	0.0274438	0.999967	proline-rich protein 4-like
113468412	1.04645	0	8.94667	25.4946	22.8122	3.06649	3.33104	17.1244	-2.33425	0.0274517	0.999967	glutamic acid-rich protein-like
103507647	51.2763	58.7476	67.9947	128.453	101.167	76.6622	59.3395	102.094	-0.78155	0.0274884	0.999967	facilitated trehalose transporter Tret1-like
novel.8446	16.7433	15.666	16.9987	5.88337	5.95102	5.11082	16.4693	5.6484	1.54334	0.0275532	0.999967	- && - && -
novel.422	13.6039	14.6869	10.736	53.9309	10.9102	35.7757	13.0089	33.5389	-1.36883	0.0275971	0.999967	- && - && PF08685:GON domain
113473006	83.7163	59.7267	42.944	40.203	25.7877	30.6649	62.129	32.2185	0.943845	0.0277395	0.999967	uncharacterized LOC113473006
103510958	667.638	545.373	992.185	691.295	188.449	265.762	735.065	381.836	0.944924	0.0277511	0.999967	choline/ethanolamine kinase-like%2C transcript variant X3
113467976	162.2	22.5199	56.364	44.1252	18.8449	33.7314	80.3614	32.2338	1.31551	0.0278699	0.999967	uncharacterized LOC113467976
103512793	211.384	236.949	177.144	181.404	519.722	399.666	208.492	366.931	-0.815718	0.0278769	0.999967	intracellular protein transport protein USO1-like
113467071	4.18582	3.91651	2.684	0	0	0	3.59544	0	4.28936	0.027939	0.999967	uncharacterized LOC113467071
103523648	253.242	105.746	405.284	154.929	156.71	69.5071	254.757	127.049	1.00398	0.0279447	0.999967	matrix metalloproteinase-2-like
novel.471	128.714	55.8102	67.1	38.2419	50.5837	43.953	83.8747	44.2595	0.919847	0.0279621	0.999967	- && - && -
103509746	9.41809	8.81214	5.368	24.514	52.5673	3.06649	7.86607	26.7159	-1.76993	0.0280839	0.999967	trichohyalin-like%2C transcript variant X1
113466381	1.04645	4.89563	4.47333	7.84449	31.7388	5.11082	3.47181	14.898	-2.08947	0.0280887	0.999967	fatty acid synthase-like
103520996	10.4645	10.7704	0.894667	31.3779	17.8531	18.3989	7.37653	22.5433	-1.62782	0.0282165	0.999967	uncharacterized LOC103520996
113470813	5.23227	13.7078	4.47333	16.6695	26.7796	21.4654	7.80446	21.6382	-1.47364	0.0282265	0.999967	uncharacterized LOC113470813
103518411	64.8802	72.4553	52.7853	133.356	97.2	89.9504	63.3736	106.836	-0.755216	0.0282463	0.999967	filamin-A-like%2C transcript variant X5
103508071	549.388	604.121	319.396	1452.21	527.657	681.783	490.968	887.217	-0.854063	0.0282741	0.999967	uncharacterized LOC103508071
novel.137	6.27872	2.93738	8.94667	11.7667	16.8612	26.5762	6.05426	18.4014	-1.59531	0.0282807	0.999967	- && - && -
103516000	35.5794	29.3738	33.1027	47.0669	59.5102	73.5957	32.6853	60.0576	-0.877596	0.0283324	0.999967	transcription initiation factor TFIID subunit 1-like
103514025	6408.49	6281.1	2233.98	13457.2	4801.48	10072.4	4974.52	9443.7	-0.924846	0.0284265	0.999967	cuticle protein 12.5-like%2C transcript variant X1
103510971	33.4865	70.4971	57.2587	66.6781	99.1836	134.926	53.7474	100.262	-0.896736	0.0284997	0.999967	probable serine hydrolase
113473916	93.1344	145.89	119.885	201.996	192.416	172.746	119.637	189.052	-0.659365	0.0285099	0.999967	putative fatty acyl-CoA reductase CG5065%2C transcript variant X1
103511283	36.6259	20.5617	49.2067	17.6501	13.8857	16.3546	35.4647	15.9635	1.15384	0.0285521	0.999967	zinc finger protein 160-like
113470620	8.37163	3.91651	2.684	0.980561	0	0	4.99071	0.326854	3.79649	0.0285899	0.999967	NACHT and WD repeat domain-containing protein 2-like%2C transcript variant X2
novel.9347	5.23227	3.91651	5.368	0.980561	0	0	4.83893	0.326854	3.75873	0.0286189	0.999967	- && - && -
103508875	106.738	67.5597	81.4147	62.7559	31.7388	45.9973	85.2376	46.8307	0.862562	0.0287617	0.999967	uncharacterized LOC103508875
103505826	47.0904	90.0796	59.9427	109.823	111.086	115.504	65.7042	112.138	-0.770259	0.0287619	0.999967	vitellogenin receptor-like
103522363	0	0	0	0.980561	4.95918	5.11082	0	3.68352	-4.36429	0.028818	0.999967	ras GTPase-activating protein 1-like
113470786	121.389	98.8918	76.9413	43.1447	58.5183	69.5071	99.0739	57.0567	0.795095	0.028837	0.999967	uncharacterized LOC113470786
novel.3346	553.574	552.227	614.636	404.972	333.257	440.552	573.479	392.927	0.545727	0.0289006	0.999967	- && Q9VEG6.3 RecName: Full=Chorion peroxidase; AltName: Full=Peroxinectin-related protein; Short=Dpxt; Flags: Precursor && -
103506100	2.09291	1.95825	0.894667	10.7862	12.8939	3.06649	1.64861	8.91551	-2.45167	0.028944	0.999967	cingulin-like
113470234	6.27872	2.93738	1.78933	4.9028	14.8775	22.4876	3.66848	14.0893	-1.95745	0.0289924	0.999967	uncharacterized LOC113470234
novel.1543	25.1149	47.9772	75.152	95.1144	89.2653	95.0612	49.4147	93.147	-0.908776	0.0289958	0.999967	- && Q08180.2 RecName: Full=Irregular chiasm C-roughest protein; Short=Protein IRREC; Flags: Precursor && -
novel.2884	0	3.91651	1.78933	7.84449	9.91836	11.2438	1.90195	9.66888	-2.33083	0.0290206	0.999967	- && - && -
113466178	1.04645	9.79126	8.052	17.6501	18.8449	21.4654	6.29657	19.3201	-1.60367	0.0291004	0.999967	uncharacterized LOC113466178%2C transcript variant X2
novel.1940	1005.64	556.144	713.944	571.667	487.983	377.178	758.577	478.943	0.663054	0.0291538	0.999967	- && - && -
103521749	56.5085	50.9146	36.6813	19.6112	25.7877	28.6206	48.0348	24.6732	0.959593	0.0291693	0.999967	CCA tRNA nucleotidyltransferase 1%2C mitochondrial-like
103515210	15.6968	37.2068	16.9987	44.1252	60.502	40.8865	23.3008	48.5046	-1.05817	0.0292208	0.999967	laminin subunit alpha-like
103521880	13.6039	41.1233	33.1027	31.3779	43.6408	135.948	29.2766	70.3222	-1.26015	0.0293209	0.999967	protein unc-45 homolog B
103507863	1442.01	1263.07	1595.19	982.522	971.008	1070.2	1433.43	1007.91	0.508202	0.0293976	0.999967	DNA damage-binding protein 1
113470337	89.9951	50.9146	40.26	152.968	77.3632	106.305	60.3899	112.212	-0.897926	0.0293989	0.999967	uncharacterized LOC113470337
113472853	199.873	122.391	121.675	343.196	184.482	220.787	147.979	249.488	-0.755177	0.029459	0.999967	uncharacterized LOC113472853
novel.4157	5.23227	7.83301	6.26267	1.96112	0	0	6.44265	0.653707	3.28523	0.0294855	0.999967	- && - && -
113468167	19.8826	9.79126	16.9987	3.92224	4.95918	6.13298	15.5575	5.0048	1.63714	0.0296092	0.999967	uncharacterized LOC113468167
103524880	66.9731	44.0607	61.732	30.3974	34.7143	28.6206	57.5886	31.2441	0.881574	0.0296168	0.999967	U6 snRNA phosphodiesterase-like
103516133	62.7872	26.4364	23.2613	10.7862	17.8531	19.4211	37.495	16.0201	1.2233	0.0296658	0.999967	renin receptor-like
103507349	54.4156	87.1422	64.416	130.415	104.143	108.349	68.658	114.302	-0.734824	0.029711	0.999967	ubiquitin carboxyl-terminal hydrolase 34-like
113470024	261.614	692.242	520.696	288.285	282.673	303.582	491.517	291.514	0.754119	0.0297228	0.999967	uncharacterized protein K02A2.6-like%2C transcript variant X3
103522189	37.6723	37.2068	58.1533	93.1533	98.1918	53.1525	44.3442	81.4992	-0.875431	0.0298313	0.999967	uncharacterized LOC103522189
103517759	94.1809	232.053	158.356	321.624	208.286	305.627	161.53	278.512	-0.785098	0.0298679	0.999967	chitin synthase chs-2-like
103517824	20.9291	11.7495	18.788	64.717	63.4775	8.17731	17.1555	45.4573	-1.4075	0.0298739	0.999967	DNA ligase 1-like
113466109	0	0.979126	0	1.96112	9.91836	3.06649	0.326375	4.98199	-3.83978	0.0300086	0.999967	uncharacterized LOC113466109
103520640	43.9511	63.6432	40.26	83.3477	85.2979	84.8395	49.2848	84.495	-0.778569	0.0300336	0.999967	ATP-binding cassette sub-family F member 1
novel.6524	17.7897	28.3947	22.3667	60.7948	56.5347	25.5541	22.8503	47.6278	-1.05919	0.0301064	0.999967	- && Q9V3P6.1 RecName: Full=26S proteasome non-ATPase regulatory subunit 1; AltName: Full=26S proteasome regulatory complex subunit p110; AltName: Full=26S proteasome regulatory subunit RPN2 && PF18004:26S proteasome regulatory subunit RPN2 C-terminal dom
103506710	21.9755	14.6869	8.94667	130.415	9.91836	11.2438	15.203	50.5256	-1.73779	0.0301502	0.999967	uncharacterized LOC103506710
novel.321	8.37163	10.7704	9.84133	2.94168	2.97551	0	9.66112	1.9724	2.2845	0.0301669	0.999967	- && - && -
novel.4596	0	0	0	3.92224	5.95102	1.02216	0	3.63181	-4.34666	0.0301786	0.999967	- && - && -
103515188	357.887	597.267	263.927	474.591	687.343	926.08	406.36	696.005	-0.776511	0.0302071	0.999967	putative fatty acyl-CoA reductase CG5065
novel.9022	904.136	790.155	917.033	685.412	552.453	581.611	870.442	606.492	0.521233	0.0302271	0.999967	- && - && -
novel.7817	36.6259	17.6243	123.464	39.2224	1.98367	14.3103	59.2381	18.5055	1.67974	0.0303016	0.999967	- && - && -
103519868	196.733	290.801	220.088	461.844	342.184	300.516	235.874	368.181	-0.642403	0.030308	0.999967	fatty aldehyde dehydrogenase
103521028	24.0684	62.6641	43.8387	88.2505	114.061	53.1525	43.5237	85.1547	-0.96652	0.0304115	0.999967	papilin-like
103522793	736.704	423.962	648.633	578.531	115.053	202.388	603.1	298.657	1.01365	0.0304316	0.999967	calcium-independent phospholipase A2-gamma-like
novel.2182	523.227	363.256	402.6	299.071	313.42	240.208	429.694	284.233	0.59566	0.0304912	0.999967	- && - && -
113470840	0	0	0.894667	0.980561	6.94285	7.15514	0.298222	5.02619	-3.85066	0.0305354	0.999967	uncharacterized LOC113470840%2C transcript variant X1
novel.3460	86.8557	22.5199	28.6293	17.6501	27.7714	10.2216	46.0016	18.5477	1.30533	0.0305557	0.999967	- && - && -
113472487	21.9755	14.6869	11.6307	6.86393	3.96735	5.11082	16.0977	5.31403	1.5937	0.030672	0.999967	uncharacterized LOC113472487
108253505	54.4156	128.266	111.833	175.52	179.522	150.258	98.1715	168.434	-0.776783	0.0306969	0.999967	glutenin%2C high molecular weight subunit PW212
113466241	818.327	489.563	695.156	565.784	334.249	350.602	667.682	416.878	0.679274	0.0307455	0.999967	uncharacterized LOC113466241
113469780	416.489	278.072	215.615	190.229	186.465	193.189	303.392	189.961	0.674361	0.0307609	0.999967	uncharacterized LOC113469780
103521665	193.594	315.279	144.041	272.596	263.828	679.739	217.638	405.388	-0.897513	0.0307961	0.999967	peptidyl-prolyl cis-trans isomerase FKBP14-like
novel.8699	233.359	91.0587	149.409	115.706	72.4041	73.5957	157.942	87.2353	0.855002	0.0307973	0.999967	- && - && -
103514571	441.604	197.784	445.544	234.354	218.204	197.277	361.644	216.612	0.739438	0.0308293	0.999967	uncharacterized LOC103514571
103524513	171.618	122.391	186.985	99.0367	104.143	100.172	160.332	101.117	0.665451	0.0309038	0.999967	importin-11
103520261	123.482	97.9126	171.776	84.3282	72.4041	80.7509	131.057	79.1611	0.728713	0.0309473	0.999967	4-hydroxy-2-oxoglutarate aldolase%2C mitochondrial-like
103507869	41.8582	95.9544	89.4667	50.9892	38.6816	28.6206	75.7597	39.4305	0.943319	0.0309552	0.999967	polycomb group RING finger protein 3%2C transcript variant X2
novel.4390	98.3667	124.349	106.465	81.3866	64.4694	53.1525	109.727	66.3361	0.725562	0.0309656	0.999967	- && - && -
103512273	0	0.979126	0.894667	4.9028	7.93469	5.11082	0.624598	5.98277	-3.22687	0.0309785	0.999967	tektin-3-like
103519423	210.337	375.005	155.672	206.898	655.604	542.769	247.005	468.424	-0.9235	0.0311586	0.999967	histidine-rich glycoprotein-like%2C transcript variant X2
113465838	281.496	120.433	202.195	155.909	94.2245	93.0168	201.374	114.383	0.81499	0.0313345	0.999967	cytochrome P450 2K6-like
novel.1796	93.1344	87.1422	70.6787	50.0086	44.6326	54.1746	83.6518	49.6053	0.752758	0.0313967	0.999967	- && - && -
103524531	98.3667	162.535	198.616	294.168	246.967	211.588	153.173	250.908	-0.710234	0.0314129	0.999967	uncharacterized LOC103524531
113466905	0	0	0	0.980561	1.98367	8.17731	0	3.71385	-4.37468	0.0315003	0.999967	uncharacterized LOC113466905
novel.3715	356.841	89.1005	150.304	96.095	97.2	114.482	198.748	102.592	0.952867	0.0315307	0.999967	- && - && -
novel.3822	794.259	351.506	356.972	216.704	268.788	378.2	500.912	287.897	0.798588	0.0315992	0.999967	- && - && -
novel.2903	372.538	364.235	766.729	1119.8	1661.33	300.516	501.167	1027.21	-1.03508	0.0316069	0.999967	- && - && -
103508481	25.1149	14.6869	21.472	40.203	50.5837	32.7092	20.4246	41.1653	-1.01306	0.0316374	0.999967	-
103518255	61.7408	145.89	68.8893	115.706	135.882	275.984	92.1733	175.857	-0.931527	0.031786	0.999967	facilitated trehalose transporter Tret1-like
103516798	249.056	418.087	415.125	552.056	547.494	551.968	360.756	550.506	-0.608969	0.0317887	0.999967	probable peroxisomal acyl-coenzyme A oxidase 1
novel.6774	2.09291	0	2.684	3.92224	22.8122	3.06649	1.5923	9.93366	-2.6332	0.031879	0.999967	- && - && -
103515255	2.09291	0.979126	6.26267	9.80561	29.7551	3.06649	3.11157	14.2091	-2.17293	0.0319593	0.999967	probable NADH dehydrogenase [ubiquinone] 1 alpha subcomplex subunit 12
113470190	70.1124	37.2068	36.6813	122.57	81.3306	63.3741	48.0002	89.0916	-0.896735	0.0320441	0.999967	Krueppel-like factor 6
103509274	29.3007	4.89563	16.9987	62.7559	58.5183	14.3103	17.065	45.1948	-1.41014	0.0320443	0.999967	uncharacterized LOC103509274
103511658	47.0904	31.332	59.048	26.4751	22.8122	20.4433	45.8235	23.2435	0.980297	0.0321126	0.999967	uncharacterized LOC103511658%2C transcript variant X2
novel.2741	3.13936	42.1024	5.368	102.959	50.5837	13.2881	16.8699	55.6102	-1.72176	0.0321395	0.999967	- && - && -
novel.4129	81.6234	42.1024	42.0493	17.6501	28.7633	35.7757	55.2584	27.3964	1.01057	0.0321632	0.999967	- && - && -
103514775	1231.68	1571.5	1112.07	4798.87	1261.62	1411.61	1305.08	2490.7	-0.932467	0.0321944	0.999967	fatty acyl-CoA reductase wat-like%2C transcript variant X1
108253345	20.9291	0.979126	3.57867	0	1.98367	1.02216	8.49563	1.00195	3.0789	0.0322199	0.999967	uncharacterized LOC108253345
novel.9427	14.6504	6.85388	24.156	4.9028	4.95918	4.08865	15.2201	4.65021	1.71407	0.0323197	0.999967	- && - && -
103515649	3.13936	5.87476	15.2093	22.5529	42.649	9.19947	8.07448	24.8004	-1.60456	0.0325121	0.999967	uncharacterized LOC103515649
113468299	92.088	177.222	113.623	151.006	192.416	327.092	127.644	223.505	-0.807467	0.0325269	0.999967	carboxypeptidase E-like
113470537	41.8582	71.4762	50.1013	22.5529	27.7714	35.7757	54.4786	28.7	0.926383	0.0325884	0.999967	uncharacterized LOC113470537
103516822	1866.87	432.774	433.019	392.224	429.465	533.569	910.889	451.753	1.01141	0.0325908	0.999967	late histone H1-like
103520134	128.714	159.598	145.831	327.507	204.318	171.723	144.714	234.516	-0.696483	0.0326637	0.999967	-
novel.4226	8.37163	5.87476	0.894667	0	0.991836	0	5.04702	0.330612	3.81129	0.0327131	0.999967	- && - && -
113469273	7.32518	0.979126	2.684	0	0	0	3.66277	0	4.31275	0.0327211	0.999967	uncharacterized LOC113469273
113470725	29.3007	22.5199	26.84	10.7862	12.8939	11.2438	26.2202	11.6413	1.17085	0.0327229	0.999967	uncharacterized LOC113470725
113467860	186.269	220.303	300.608	279.46	629.816	302.56	235.727	403.945	-0.776304	0.0327628	0.999967	uncharacterized LOC113467860%2C transcript variant X4
novel.4131	44.9975	44.0607	42.944	15.689	27.7714	24.5319	44.0007	22.6641	0.957642	0.0327892	0.999967	- && - && -
novel.6762	64.8802	35.2485	56.364	23.5335	31.7388	26.5762	52.1642	27.2828	0.934493	0.0328027	0.999967	- && - && -
103512918	123.482	100.85	145.831	98.0561	49.5918	69.5071	123.387	72.385	0.769735	0.0329055	0.999967	uncharacterized LOC103512918
103510069	5779.57	3063.69	5433.31	3742.8	2495.46	2850.81	4758.85	3029.69	0.651429	0.0329289	0.999967	longitudinals lacking protein%2C isoforms H/M/V
113470069	7.32518	1.95825	8.94667	25.4946	32.7306	4.08865	6.0767	20.7713	-1.77075	0.0329408	0.999967	uncharacterized LOC113470069
113469930	4.18582	3.91651	12.5253	40.203	18.8449	7.15514	6.87589	22.0677	-1.67035	0.0329625	0.999967	uncharacterized LOC113469930
103511574	68.0195	61.685	86.7827	41.1836	44.6326	39.8644	72.1624	41.8935	0.785893	0.0329647	0.999967	uncharacterized LOC103511574
103515183	2908.1	1847.61	1603.24	1462.02	1533.38	1112.11	2119.65	1369.17	0.630324	0.0331069	0.999967	retrovirus-related Pol polyprotein from transposon 412
103507153	432.186	395.567	454.491	329.468	264.82	290.294	427.414	294.861	0.535652	0.0331243	0.999967	WD repeat-containing protein 55 homolog%2C transcript variant X1
113471838	341.144	275.134	373.076	265.732	177.539	204.433	329.785	215.901	0.611218	0.0331759	0.999967	uncharacterized LOC113471838
113469755	33.4865	97.9126	103.781	119.628	182.498	134.926	78.3935	145.684	-0.89092	0.03321	0.999967	canalicular multispecific organic anion transporter 2-like
103507468	13.6039	5.87476	14.3147	37.2613	43.6408	9.19947	11.2644	30.0339	-1.41493	0.0333696	0.999967	uncharacterized LOC103507468
103508032	168.479	86.1631	133.305	79.4254	64.4694	85.8617	129.316	76.5855	0.755229	0.0334474	0.999967	short-chain dehydrogenase/reductase family 16C member 6-like
103508731	15.6968	25.4573	20.5773	35.3002	36.6979	51.1082	20.5771	41.0354	-0.992945	0.0334832	0.999967	putative pyridoxal-dependent decarboxylase domain-containing protein 2
113471650	183.129	245.761	134.2	352.021	369.955	206.477	187.697	309.484	-0.722371	0.0334905	0.999967	fatty acyl-CoA reductase wat-like
novel.5240	1.04645	0.979126	1.78933	7.84449	13.8857	2.04433	1.27164	7.92484	-2.629	0.0335102	0.999967	- && - && -
103510013	657.173	617.829	833.829	466.747	471.122	520.281	702.944	486.05	0.532666	0.0335226	0.999967	uncharacterized LOC103510013
103514004	140.225	173.305	165.513	226.51	202.335	311.76	159.681	246.868	-0.627736	0.0335419	0.999967	fructose-1%2C6-bisphosphatase isozyme 2-like
103516117	255.335	326.049	287.188	372.613	478.065	424.198	289.524	424.959	-0.553366	0.0335442	0.999967	galactokinase-like
103517443	142.318	77.351	148.515	269.654	336.233	95.0612	122.728	233.649	-0.928982	0.033566	0.999967	dynein light chain 1%2C cytoplasmic-like%2C transcript variant X2
novel.5480	102.553	124.349	110.044	82.3671	51.5755	71.5514	112.315	68.498	0.713563	0.0336037	0.999967	- && - && -
novel.543	49.1833	61.685	49.2067	28.4363	35.7061	22.4876	53.3583	28.8767	0.884885	0.033671	0.999967	- && - && -
113467814	0	0	0.894667	4.9028	1.98367	7.15514	0.298222	4.68054	-3.74822	0.0337501	0.999967	uncharacterized LOC113467814
103511193	110.924	242.823	157.461	247.101	339.208	256.563	170.403	280.957	-0.720862	0.0338105	0.999967	uncharacterized LOC103511193
113473043	5.23227	11.7495	0.894667	10.7862	18.8449	28.6206	5.95882	19.4172	-1.71321	0.0338934	0.999967	cadherin-87A-like
103521617	16.7433	28.3947	19.6827	50.9892	23.8041	61.3298	21.6069	45.3743	-1.06899	0.0339742	0.999967	E3 ubiquitin-protein ligase RNF103-like
113469396	14.6504	13.7078	5.368	1.96112	0.991836	5.11082	11.242	2.68792	2.06576	0.0339842	0.999967	piggyBac transposable element-derived protein 3-like
103516014	57.555	30.3529	27.7347	14.7084	15.8694	23.5098	38.5475	18.0292	1.09374	0.0340362	0.999967	cytoplasmic dynein 1 intermediate chain-like
103520618	13.6039	0	3.57867	0	0.991836	0	5.72752	0.330612	3.99528	0.0340771	0.999967	uncharacterized LOC103520618
novel.3223	82.6699	60.7058	114.517	50.9892	50.5837	47.0195	85.9643	49.5308	0.797008	0.0341444	0.999967	- && Q6P5B0.1 RecName: Full=RRP12-like protein && -
103521362	84.7628	73.4345	112.728	189.248	130.922	123.682	90.3084	147.951	-0.710904	0.0341593	0.999967	cytoplasmic polyadenylation element-binding protein 1-like
novel.56	31.3936	31.332	25.0507	13.7279	14.8775	12.266	29.2588	13.6238	1.10062	0.0342003	0.999967	- && - && -
108252535	104.645	147.848	38.4707	47.0669	65.4612	9.19947	96.9881	40.5759	1.2549	0.0342552	0.999967	-
novel.1799	65.9266	10.7704	21.472	14.7084	14.8775	5.11082	32.723	11.5656	1.49401	0.0344806	0.999967	- && - && -
103507584	5.23227	1.95825	11.6307	0.980561	0	1.02216	6.27373	0.667575	3.24179	0.0344984	0.999967	transcription initiation factor TFIID subunit 4-like
103511632	148.596	77.351	76.9413	342.216	90.2571	161.502	100.963	197.992	-0.973428	0.0345778	0.999967	uncharacterized LOC103511632
103511135	2316.85	3207.62	1419.84	2129.78	4023.88	6153.42	2314.77	4102.36	-0.825627	0.0345779	0.999967	cuticle protein 64-like%2C transcript variant X3
113472703	39.7653	39.1651	29.524	55.892	68.4367	65.4184	36.1514	63.249	-0.809488	0.0346931	0.999967	uncharacterized LOC113472703
103521518	106.738	77.351	93.94	51.9697	55.5428	61.3298	92.6764	56.2808	0.71933	0.0347092	0.999967	protein kibra-like
novel.16	63.8337	34.2694	41.1547	19.6112	23.8041	27.5984	46.4193	23.6712	0.969914	0.0347422	0.999967	- && - && -
novel.6610	64.8802	90.0796	68.8893	85.3088	134.89	155.369	74.6164	125.189	-0.745918	0.0348263	0.999967	- && - && -
103520226	3.13936	10.7704	4.47333	4.9028	8.92653	54.1746	6.1277	22.668	-1.88404	0.0348614	0.999967	uncharacterized LOC103520226
novel.8132	6466.04	2070.85	3469.52	1506.14	2997.33	2258.98	4002.14	2254.15	0.828136	0.0348649	0.999967	- && - && -
novel.3681	57.555	25.4573	12.5253	8.82505	7.93469	19.4211	31.8459	12.0603	1.39783	0.0350081	0.999967	- && - && -
103509846	34.533	19.5825	21.472	10.7862	7.93469	13.2881	25.1958	10.6697	1.23763	0.0351306	0.999967	uncharacterized LOC103509846
113470949	27.2078	33.2903	33.1027	48.0475	63.4775	56.219	31.2003	55.9147	-0.839792	0.0351635	0.999967	methanethiol oxidase-like
novel.1807	409.164	309.404	481.331	313.779	191.424	265.762	399.966	256.989	0.638419	0.0352087	0.999967	- && - && -
103515233	1.04645	10.7704	0.894667	4.9028	16.8612	30.6649	4.23717	17.4763	-2.04556	0.035312	0.999967	nucleolysin TIA-1-like
113472083	1.04645	2.93738	9.84133	9.80561	17.8531	20.4433	4.60839	16.034	-1.77199	0.0353258	0.999967	uncharacterized LOC113472083
103511832	218.709	153.723	184.301	143.162	108.11	105.283	185.578	118.852	0.642026	0.0353601	0.999967	alpha-ketoglutarate-dependent dioxygenase alkB homolog 4%2C transcript variant X3
113466369	93.1344	90.0796	89.4667	121.59	152.743	147.191	90.8936	140.508	-0.628478	0.0353839	0.999967	uncharacterized LOC113466369
103523444	4.18582	6.85388	5.368	3.92224	65.4612	2.04433	5.46923	23.8093	-2.12114	0.0354287	0.999967	signal recognition particle receptor subunit beta-like
103524019	220.802	88.1214	120.78	80.406	60.502	99.1498	143.234	80.0193	0.838834	0.0354322	0.999967	ATP-dependent permease PDR11-like
103506713	18.8362	16.6451	11.6307	57.8531	19.8367	28.6206	15.704	35.4368	-1.17943	0.0354906	0.999967	uncharacterized LOC103506713
113470569	32.4401	44.0607	42.0493	22.5529	20.8286	17.3768	39.5167	20.2527	0.96505	0.03561	0.999967	uncharacterized LOC113470569
novel.930	43.9511	9.79126	10.736	5.88337	9.91836	5.11082	21.4928	6.97085	1.61684	0.0356146	0.999967	- && P17704.2 RecName: Full=40S ribosomal protein S17 && PF00833:Ribosomal S17
103511777	37.6723	66.5806	16.9987	162.773	41.6571	67.4628	40.4172	90.631	-1.16778	0.0356965	0.999967	mucin-2-like
103520914	39.7653	51.8937	47.4173	99.0367	90.2571	54.1746	46.3588	81.1561	-0.807522	0.0357055	0.999967	uncharacterized LOC103520914
113465368	51.2763	121.412	99.308	154.929	194.4	121.637	90.6653	156.989	-0.790358	0.0357186	0.999967	chromodomain-helicase-DNA-binding protein Mi-2 homolog
novel.4862	2.09291	8.81214	0.894667	11.7667	22.8122	9.19947	3.93324	14.5928	-1.89867	0.0357242	0.999967	- && - && -
103508334	340.098	281.988	643.265	312.799	266.804	144.125	421.784	241.243	0.80635	0.0357885	0.999967	uncharacterized LOC103508334
103524824	278.357	176.243	260.348	135.317	149.767	175.812	238.316	153.632	0.633554	0.0359512	0.999967	periodic tryptophan protein 2 homolog
novel.2172	12.5574	1.95825	4.47333	15.689	26.7796	14.3103	6.32968	18.9263	-1.59536	0.0359964	0.999967	- && - && -
113470637	1.04645	2.93738	3.57867	3.92224	22.8122	7.15514	2.52083	11.2965	-2.14867	0.0360208	0.999967	uncharacterized LOC113470637%2C transcript variant X1
108254400	42.9046	18.6034	11.6307	110.803	17.8531	53.1525	24.3796	60.603	-1.32045	0.0360457	0.999967	mucin-2-like
103519613	100.46	114.558	67.1	144.142	121.996	199.322	94.0391	155.153	-0.723702	0.0361111	0.999967	uncharacterized LOC103519613
113466373	43.9511	35.2485	58.1533	104.92	85.2979	55.1968	45.7843	81.8049	-0.835764	0.0362167	0.999967	uncharacterized LOC113466373
103515161	503.344	655.035	360.551	867.796	740.902	700.182	506.31	769.627	-0.604559	0.036241	0.999967	PDZ and LIM domain protein Zasp-like
103505486	38.7188	78.3301	45.628	101.978	100.175	80.7509	54.2256	94.3016	-0.798128	0.0362416	0.999967	ABC transporter G family member 20-like%2C transcript variant X2
113466764	0	0	0	1.96112	4.95918	3.06649	0	3.32893	-4.21941	0.0362805	0.999967	uncharacterized LOC113466764
103520923	133.946	95.9544	127.043	154.929	262.837	159.457	118.981	192.408	-0.693662	0.0363499	0.999967	uncharacterized LOC103520923
103507013	184.176	138.057	184.301	113.745	114.061	102.216	168.845	110.008	0.618003	0.0365017	0.999967	THO complex subunit 5 homolog
103506172	37.6723	30.3529	30.4187	86.2894	94.2245	23.5098	32.8146	68.0079	-1.05352	0.0365526	0.999967	uncharacterized LOC103506172%2C transcript variant X2
novel.8033	11.511	11.7495	4.47333	0.980561	1.98367	3.06649	9.24461	2.01024	2.20123	0.0365663	0.999967	- && - && -
113471167	0	0	0	4.9028	1.98367	3.06649	0	3.31766	-4.21521	0.0365813	0.999967	POU domain%2C class 4%2C transcription factor 2-like
103511804	542.063	438.649	652.212	413.797	335.241	358.779	544.308	369.272	0.559976	0.036668	0.999967	arginine/serine-rich coiled-coil protein 2%2C transcript variant X1
113471746	336.958	181.138	204.879	161.793	132.906	157.413	240.992	150.704	0.676227	0.0366694	0.999967	uncharacterized LOC113471746
103518285	27.2078	19.5825	16.104	53.9309	33.7224	36.7979	20.9648	41.4837	-0.990372	0.0367168	0.999967	patched domain-containing protein 1-like
113467812	72.2053	51.8937	68.8893	33.3391	40.6653	36.7979	64.3295	36.9341	0.800486	0.0367214	0.999967	uncharacterized LOC113467812
novel.5261	13.6039	9.79126	3.57867	0	1.98367	3.06649	8.99128	1.68339	2.41938	0.0367329	0.999967	- && - && -
103522382	277.31	191.909	217.404	490.28	315.404	275.984	228.874	360.556	-0.656419	0.0367331	0.999967	uncharacterized LOC103522382
103511950	455.208	413.191	533.221	959.969	1349.89	291.317	467.207	867.058	-0.892052	0.0368171	0.999967	keratin-associated protein 5-1-like
113473353	26.1614	40.1442	26.84	51.9697	64.4694	52.1303	31.0485	56.1898	-0.856038	0.0368303	0.999967	nascent polypeptide-associated complex subunit alpha%2C muscle-specific form-like
103505149	71.1589	88.1214	145.831	235.335	280.69	74.6179	101.704	196.881	-0.951532	0.0368888	0.999967	uncharacterized LOC103505149%2C transcript variant X3
novel.6293	48.1369	18.6034	39.3653	16.6695	18.8449	13.2881	35.3685	16.2675	1.11868	0.0369177	0.999967	- && - && -
103515660	309.75	1244.47	651.317	987.425	1149.54	1976.86	735.179	1371.28	-0.899166	0.0370426	0.999967	cuticle protein 21-like
novel.6861	81.6234	63.6432	50.1013	27.4557	34.7143	45.9973	65.1227	36.0558	0.851719	0.0372214	0.999967	- && Q9QZE7.1 RecName: Full=Translin-associated protein X; AltName: Full=Translin-associated factor X && PF01997:Translin family
103520301	170.572	63.6432	93.94	47.0669	51.5755	78.7066	109.385	59.1163	0.886813	0.0372284	0.999967	phenylalanine--tRNA ligase beta subunit-like
103524522	51.2763	29.3738	50.996	91.1922	68.4367	70.5293	43.882	76.7194	-0.805973	0.0372613	0.999967	geranylgeranyl pyrophosphate synthase
103505551	222.895	93.017	134.2	431.447	469.139	68.4849	150.037	323.023	-1.10717	0.0373124	0.999967	uncharacterized LOC103505551
novel.3879	11.511	5.87476	9.84133	9.80561	38.6816	23.5098	9.0757	23.999	-1.404	0.0374037	0.999967	- && - && -
108253747	169.526	137.078	201.3	118.648	105.135	105.283	169.301	109.688	0.626752	0.0374051	0.999967	uncharacterized LOC108253747%2C transcript variant X1
103516163	0	0	0	1.96112	1.98367	6.13298	0	3.35926	-4.23065	0.0374208	0.999967	cytochrome P450 4d8-like
103514945	9.41809	7.83301	13.42	2.94168	1.98367	3.06649	10.2237	2.66395	1.94412	0.0376997	0.999967	glucose dehydrogenase [FAD%2C quinone]-like
113468202	56.5085	380.88	193.248	414.777	526.665	330.159	210.212	423.867	-1.01125	0.0377363	0.999967	uncharacterized LOC113468202%2C transcript variant X2
novel.5076	403.931	210.512	384.707	179.443	259.861	180.923	333.05	206.742	0.687817	0.0377737	0.999967	- && - && -
103508164	104.645	115.537	124.359	186.307	200.351	142.081	114.847	176.246	-0.617329	0.0378426	0.999967	inter-alpha-trypsin inhibitor heavy chain H6-like
113472961	1.04645	2.93738	4.47333	7.84449	4.95918	22.4876	2.81906	11.7638	-2.04012	0.0378764	0.999967	uncharacterized LOC113472961
113468157	0	1.95825	0.894667	3.92224	5.95102	10.2216	0.950973	6.6983	-2.7978	0.0379098	0.999967	uncharacterized LOC113468157
novel.8588	71.1589	49.9354	37.576	28.4363	34.7143	19.4211	52.8901	27.5239	0.938132	0.0379401	0.999967	- && - && -
novel.1010	84.7628	144.911	118.096	175.52	158.694	217.721	115.923	183.978	-0.665076	0.0379545	0.999967	- && Q9VP61.1 RecName: Full=Acetyl-coenzyme A synthetase; AltName: Full=Acetate--CoA ligase; AltName: Full=Acetyl-CoA synthetase; Short=ACS; Short=AceCS; AltName: Full=Acyl-activating enzyme && PF16177:Acetyl-coenzyme A synthetase N-terminus
novel.3283	5.23227	3.91651	1.78933	15.689	8.92653	12.266	3.64604	12.2938	-1.76956	0.0380893	0.999967	- && - && PF01436:NHL repeat
113471431	1.04645	3.91651	0.894667	9.80561	17.8531	2.04433	1.95254	9.901	-2.34759	0.0381636	0.999967	uncharacterized LOC113471431%2C transcript variant X2
103508489	160.107	149.806	151.199	286.324	241.016	176.834	153.704	234.725	-0.61135	0.0381719	0.999967	trifunctional enzyme subunit alpha%2C mitochondrial-like
novel.8645	622.64	443.544	614.636	501.067	271.763	297.449	560.273	356.76	0.651006	0.038202	0.999967	- && - && -
novel.2604	0	0	0.894667	0.980561	7.93469	5.11082	0.298222	4.67536	-3.74697	0.0382648	0.999967	- && - && -
113470215	15.6968	6.85388	20.5773	38.2419	26.7796	30.6649	14.376	31.8955	-1.14559	0.0382676	0.999967	pancreatic triacylglycerol lipase-like
103506908	553.574	324.091	470.595	323.585	321.355	231.009	449.42	291.983	0.621797	0.0383289	0.999967	uncharacterized LOC103506908%2C transcript variant X1
103521769	110.924	152.744	177.144	227.49	317.388	168.657	146.937	237.845	-0.693685	0.0384895	0.999967	serine-rich adhesin for platelets-like
103506418	1.04645	6.85388	10.736	0.980561	0	1.02216	6.21211	0.667575	3.22954	0.0385181	0.999967	E3 ubiquitin-protein ligase SMURF1-like
103519520	172.665	144.911	185.196	112.765	98.1918	119.593	167.591	110.183	0.605526	0.038709	0.999967	semaphorin-1A-like
103524681	62.7872	63.6432	58.1533	49.028	21.8204	29.6427	61.5279	33.4971	0.875904	0.0388589	0.999967	uncharacterized LOC103524681
103512813	276.264	356.402	246.928	435.369	444.343	404.777	293.198	428.163	-0.546632	0.0389349	0.999967	cAMP-specific 3'%2C5'-cyclic phosphodiesterase
103520122	278.357	202.679	299.713	206.898	118.029	170.701	260.25	165.209	0.65574	0.0389584	0.999967	putative E3 ubiquitin-protein ligase UBR7
103510370	295.1	213.45	226.351	169.637	148.775	172.746	244.967	163.719	0.580717	0.0390357	0.999967	uncharacterized protein C6orf136 homolog
113473360	5.23227	2.93738	1.78933	0	0	0	3.31966	0	4.17114	0.0390702	0.999967	uncharacterized LOC113473360
103510897	195.687	80.2884	100.203	99.0367	54.551	50.086	125.393	67.8912	0.882837	0.0390911	0.999967	molybdenum cofactor biosynthesis protein 1
103515532	125.574	208.554	201.3	269.654	283.665	264.74	178.476	272.687	-0.610243	0.0391077	0.999967	uncharacterized LOC103515532
103517277	46.044	14.6869	29.524	7.84449	13.8857	16.3546	30.085	12.6949	1.24405	0.039122	0.999967	tRNA (guanine-N(7)-)-methyltransferase-like
novel.4857	0	5.87476	8.94667	18.6307	17.8531	13.2881	4.94047	16.5906	-1.72557	0.0392456	0.999967	- && Q6Q883.1 RecName: Full=Nonribosomal peptide synthetase sirP; Short=NRPS sirP; AltName: Full=Sirodesmin biosynthesis protein P && -
novel.3683	81.6234	81.2675	42.0493	36.2808	50.5837	13.2881	68.3134	33.3842	1.02966	0.0393223	0.999967	- && - && -
103524314	1921.29	2032.67	1855.54	3248.6	2291.14	2668.87	1936.5	2736.2	-0.498755	0.0393505	0.999967	lysosome membrane protein 2
novel.3040	47.0904	32.3112	37.576	24.514	18.8449	16.3546	38.9925	19.9045	0.967551	0.0394407	0.999967	- && - && -
103516814	218.709	546.352	220.088	699.14	575.265	424.198	328.383	566.201	-0.786094	0.0395075	0.999967	superoxide dismutase [Cu-Zn]-like
novel.3571	549.388	383.818	509.065	290.246	297.551	386.378	480.757	324.725	0.566192	0.0396895	0.999967	- && - && -
103506061	0	0.979126	0.894667	0.980561	6.94285	10.2216	0.624598	6.04835	-3.24253	0.039702	0.999967	uncharacterized LOC103506061
113468452	13.6039	20.5617	13.42	1.96112	5.95102	8.17731	15.8619	5.36315	1.56839	0.0398196	0.999967	uncharacterized LOC113468452
103521934	133.946	86.1631	137.779	84.3282	77.3632	55.1968	119.296	72.2961	0.722133	0.0398307	0.999967	uncharacterized LOC103521934
103505324	334.865	232.053	314.923	193.171	193.408	208.521	293.947	198.367	0.567368	0.0398786	0.999967	nuclear pore complex protein Nup107
103513117	273.125	224.22	348.025	219.646	188.449	134.926	281.79	181.007	0.638743	0.0398815	0.999967	DNA-directed RNA polymerase II subunit RPB3
113471498	33.4865	42.1024	63.5213	110.803	126.955	36.7979	46.3701	91.5188	-0.978482	0.0399309	0.999967	uncharacterized LOC113471498
103510543	0	0	0.894667	9.80561	1.98367	2.04433	0.298222	4.6112	-3.72993	0.04002	0.999967	katanin p60 ATPase-containing subunit A-like 1%2C transcript variant X1
108253623	43.9511	73.4345	40.26	29.4168	33.7224	19.4211	52.5485	27.5201	0.931495	0.0400722	0.999967	uncharacterized LOC108253623
103512783	422.767	430.816	645.949	382.419	283.665	332.203	499.844	332.762	0.58752	0.0401316	0.999967	pescadillo homolog
103506374	136.039	73.4345	110.044	78.4449	41.6571	64.3963	106.506	61.4994	0.791483	0.0401404	0.999967	retinol dehydrogenase 10-like
103513998	36.6259	19.5825	19.6827	15.689	7.93469	8.17731	25.297	10.6003	1.24909	0.0403423	0.999967	uncharacterized LOC103513998
novel.4434	25.1149	10.7704	27.7347	42.1641	51.5755	34.7535	21.2067	42.8311	-1.01279	0.0403526	0.999967	- && - && -
novel.1411	56.5085	97.9126	85.888	125.512	162.661	106.305	80.1031	131.493	-0.713556	0.040362	0.999967	- && - && PF00982:Glycosyltransferase family 20
113471041	12.5574	7.83301	4.47333	0.980561	2.97551	1.02216	8.28793	1.65941	2.31227	0.0404667	0.999967	uncharacterized LOC113471041
108253406	417.535	309.404	218.299	194.151	196.384	218.743	315.079	203.093	0.632595	0.0404943	0.999967	uncharacterized LOC108253406
novel.4125	26.1614	14.6869	29.524	5.88337	15.8694	6.13298	23.4574	9.29524	1.33563	0.0405325	0.999967	- && - && -
113469349	15.6968	7.83301	16.9987	3.92224	3.96735	5.11082	13.5095	4.33347	1.64276	0.0405855	0.999967	uncharacterized LOC113469349
113472832	3.13936	0	2.684	12.7473	14.8775	2.04433	1.94112	9.88972	-2.35225	0.0406244	0.999967	uncharacterized LOC113472832
novel.5536	383.002	17.6243	181.617	56.8725	28.7633	43.953	194.081	43.1963	2.16741	0.0406496	0.999967	- && - && -
103513830	33.4865	39.1651	34.892	56.8725	78.3551	52.1303	35.8479	62.4526	-0.800931	0.0406891	0.999967	homeobox protein rough
103516271	171.618	100.85	128.832	99.0367	84.3061	60.3076	133.767	81.2168	0.718286	0.0408392	0.999967	transmembrane channel-like protein 7%2C transcript variant X3
novel.5296	23.022	48.9563	34.892	71.5809	74.3877	49.0638	35.6234	65.0108	-0.86621	0.0408562	0.999967	- && - && -
113470468	280.45	211.491	211.141	131.395	176.547	158.435	234.361	155.459	0.591564	0.0408808	0.999967	uncharacterized LOC113470468
novel.1451	0	0	2.684	8.82505	8.92653	3.06649	0.894667	6.93936	-2.89289	0.0408898	0.999967	- && - && -
103518062	273.125	168.41	259.453	168.656	162.661	116.527	233.663	149.281	0.645978	0.0409265	0.999967	uncharacterized LOC103518062
113467975	21.9755	25.4573	21.472	48.0475	34.7143	45.9973	22.9683	42.9197	-0.902316	0.0409709	0.999967	uncharacterized LOC113467975
103510040	541.017	1670.39	787.307	1402.2	1640.5	2091.35	999.571	1711.35	-0.77567	0.0409812	0.999967	6-phosphogluconate dehydrogenase%2C decarboxylating
novel.5216	26.1614	20.5617	18.788	7.84449	9.91836	10.2216	21.837	9.32816	1.22552	0.0410904	0.999967	- && - && -
113470558	33.4865	14.6869	3.57867	4.9028	2.97551	7.15514	17.2507	5.01115	1.77777	0.0411225	0.999967	ubiquitin-like-conjugating enzyme ATG3
103513107	139.178	65.6015	89.4667	261.81	341.192	39.8644	98.0822	214.289	-1.12856	0.0411496	0.999967	uncharacterized LOC103513107
103515970	23.022	7.83301	12.5253	3.92224	4.95918	5.11082	14.4601	4.66408	1.62892	0.0411878	0.999967	uncharacterized LOC103515970
103506076	10.4645	5.87476	10.736	0.980561	0.991836	4.08865	9.0251	2.02035	2.16855	0.0412357	0.999967	C-C chemokine receptor type 1-like
103522443	267.892	215.408	220.088	126.492	139.849	195.233	234.463	153.858	0.607762	0.0412381	0.999967	tumor suppressor candidate 3-like
novel.226	379.863	296.675	308.66	199.054	225.147	250.43	328.399	224.877	0.54606	0.0412534	0.999967	- && - && -
103508016	14.6504	8.81214	14.3147	0.980561	5.95102	4.08865	12.5924	3.67341	1.77982	0.0412714	0.999967	uncharacterized LOC103508016
113472885	58.6014	31.332	83.204	27.4557	38.6816	22.4876	57.7125	29.5416	0.967502	0.0412754	0.999967	uncharacterized LOC113472885
113471366	23.022	58.7476	58.1533	139.24	104.143	39.8644	46.641	94.4156	-1.01503	0.0413867	0.999967	uncharacterized LOC113471366
113473171	660.313	293.738	314.028	365.749	196.384	156.391	422.693	239.508	0.818665	0.041406	0.999967	uncharacterized LOC113473171
novel.6667	20.9291	12.7286	8.94667	3.92224	4.95918	5.11082	14.2015	4.66408	1.60153	0.0414249	0.999967	- && - && -
novel.2329	35.5794	40.1442	31.3133	20.5918	12.8939	20.4433	35.679	17.9763	0.988446	0.0414442	0.999967	- && - && -
103524372	206.151	124.349	241.56	136.298	122.988	94.039	190.687	117.775	0.695325	0.0414627	0.999967	uncharacterized LOC103524372
103521048	23.022	68.5388	56.364	79.4254	71.4122	126.748	49.3083	92.5286	-0.904417	0.041514	0.999967	probable protein phosphatase 2C T23F11.1
108254478	0	0	0	5.88337	2.97551	1.02216	0	3.29368	-4.20615	0.041633	0.999967	putative zinc finger protein 876
novel.5082	4.18582	6.85388	78.7307	7.84449	12.8939	4.08865	29.9235	8.27567	1.85863	0.0416358	0.999967	- && - && -
103505594	25.1149	22.5199	16.104	16.6695	72.4041	50.086	21.2463	46.3865	-1.12921	0.0416659	0.999967	L-asparaginase
103517518	909.369	962.481	1511.99	861.913	608.988	772.755	1127.95	747.885	0.593093	0.041705	0.999967	uncharacterized LOC103517518
113465571	136.039	99.8709	56.364	60.7948	45.6245	59.2855	97.4246	55.2349	0.816027	0.0418909	0.999967	uncharacterized LOC113465571
103521567	30.3472	28.3947	33.9973	15.689	14.8775	15.3324	30.9131	15.2997	1.01561	0.0419389	0.999967	uncharacterized LOC103521567
113470285	30.3472	25.4573	31.3133	11.7667	14.8775	15.3324	29.0393	13.9922	1.05449	0.0420833	0.999967	uncharacterized LOC113470285
103507934	82.6699	61.685	123.464	201.996	264.82	58.2633	89.2729	175.026	-0.970443	0.0420938	0.999967	vegetative cell wall protein gp1-like%2C transcript variant X2
103511898	1225.4	1116.2	1129.96	1098.23	423.514	636.808	1157.19	719.517	0.685416	0.0421206	0.999967	short/branched chain specific acyl-CoA dehydrogenase%2C mitochondrial%2C transcript variant X4
103511411	38.7188	44.0607	52.7853	85.3088	65.4612	75.6401	45.1883	75.47	-0.737496	0.0422611	0.999967	NADH dehydrogenase [ubiquinone] 1 alpha subcomplex subunit 8
113466945	40.8117	41.1233	37.576	98.0561	63.4775	49.0638	39.837	70.1992	-0.818815	0.0423178	0.999967	uncharacterized LOC113466945
103515267	13.6039	3.91651	11.6307	43.1447	32.7306	6.13298	9.71703	27.3361	-1.4948	0.0423349	0.999967	uncharacterized LOC103515267
113466988	89.9951	58.7476	77.836	47.0669	51.5755	33.7314	75.5262	44.1246	0.773964	0.042352	0.999967	uncharacterized LOC113466988
103514590	887.393	1139.7	304.187	714.829	1049.36	2953.03	777.094	1572.41	-1.01697	0.0423705	0.999967	glycine-rich cell wall structural protein 1.8-like
113469645	119.296	293.738	118.096	626.578	165.637	251.452	177.043	347.889	-0.974775	0.0423897	0.999967	fatty acyl-CoA reductase 1-like
113469891	20.9291	4.89563	7.15733	3.92224	0.991836	3.06649	10.994	2.66019	2.04018	0.0423938	0.999967	coagulation factor V-like
113466332	4.18582	7.83301	9.84133	13.7279	14.8775	29.6427	7.28672	19.416	-1.40245	0.0424372	0.999967	uncharacterized LOC113466332
113471120	3.13936	3.91651	2.684	10.7862	10.9102	11.2438	3.24662	10.9801	-1.76076	0.0424423	0.999967	uncharacterized LOC113471120
103508881	255.335	266.322	290.767	196.112	168.612	197.277	270.808	187.334	0.53208	0.0424453	0.999967	uncharacterized LOC103508881
113468503	264.753	119.453	145.831	101.978	111.086	107.327	176.679	106.797	0.724831	0.0424823	0.999967	uncharacterized LOC113468503
novel.3918	1.04645	0	1.78933	6.86393	16.8612	0	0.945262	7.90838	-3.04889	0.0425397	0.999967	- && - && -
103516201	911.462	590.413	884.825	566.764	492.943	574.456	795.567	544.721	0.546482	0.0425492	0.999967	serine/threonine-protein phosphatase 4 catalytic subunit%2C transcript variant X1
novel.2452	282.543	178.201	240.665	493.222	418.555	224.876	233.803	378.884	-0.696976	0.0425962	0.999967	- && - && -
103507093	196.733	432.774	266.611	386.341	585.183	466.106	298.706	479.21	-0.681646	0.042604	0.999967	Krueppel-like factor 10
103518636	27.2078	46.0189	17.8933	7.84449	10.9102	20.4433	30.3734	13.066	1.21794	0.0426947	0.999967	tetratricopeptide repeat protein 25
108252415	277.31	177.222	306.871	196.112	157.702	132.881	253.801	162.232	0.645631	0.0428465	0.999967	hybrid signal transduction histidine kinase M-like
103507306	207.198	125.328	188.775	121.59	105.135	108.349	173.767	111.691	0.637306	0.0428785	0.999967	RING-type E3 ubiquitin-protein ligase PPIL2
113471355	200.919	364.235	241.56	346.138	465.171	427.264	268.905	412.858	-0.61828	0.0428806	0.999967	uncharacterized LOC113471355
novel.2258	8.37163	5.87476	8.052	0.980561	2.97551	0	7.4328	1.31869	2.48767	0.0428994	0.999967	- && - && -
103518219	1.04645	7.83301	5.368	6.86393	11.902	29.6427	4.74915	16.1362	-1.75231	0.0429958	0.999967	uncharacterized LOC103518219
103522134	194.64	36.2277	263.032	89.231	72.4041	76.6622	164.633	79.4324	1.05196	0.0430857	0.999967	uncharacterized LOC103522134
108253465	11.511	10.7704	16.104	32.3585	34.7143	17.3768	12.7951	28.1499	-1.13425	0.043208	0.999967	uncharacterized LOC108253465
103520479	31.3936	14.6869	31.3133	13.7279	10.9102	9.19947	25.798	11.2792	1.19268	0.0432916	0.999967	spermine synthase-like
103518115	413.349	281.988	290.767	217.685	218.204	232.031	328.701	222.64	0.561403	0.0433494	0.999967	immediate early response 3-interacting protein 1
103513557	14.6504	38.1859	28.6293	31.3779	36.6979	110.394	27.1552	59.4898	-1.12758	0.0433784	0.999967	dmX-like protein 2
novel.6473	100.46	69.518	53.68	46.0864	36.6979	45.9973	74.5525	42.9272	0.79363	0.0435546	0.999967	- && - && -
novel.5587	20.9291	27.4155	25.9453	3.92224	7.93469	18.3989	24.7633	10.0853	1.3016	0.0435994	0.999967	- && - && -
113470927	83.7163	167.431	220.088	286.324	285.649	212.61	157.078	261.528	-0.733542	0.043651	0.999967	uncharacterized LOC113470927
novel.1856	19.8826	32.3112	35.7867	18.6307	11.902	10.2216	29.3268	13.5848	1.1118	0.0439584	0.999967	- && - && -
novel.1768	0	0	0	0.980561	10.9102	0	0	3.96359	-4.47229	0.044256	0.999967	- && - && -
103506863	70.1124	118.474	95.7293	163.754	128.939	154.347	94.772	149.013	-0.651717	0.0443669	0.999967	EH domain-containing protein 1
103505979	5729.34	4936.75	5676.66	3911.46	3667.81	4353.39	5447.58	3977.55	0.453745	0.0443763	0.999967	60S ribosomal protein L21
103507461	13.6039	11.7495	16.104	41.1836	59.5102	6.13298	13.8191	35.6089	-1.36524	0.0443944	0.999967	GATA zinc finger domain-containing protein 14-like
108252237	1.04645	5.87476	6.26267	5.88337	19.8367	18.3989	4.39463	14.7063	-1.72623	0.0445252	0.999967	transient receptor potential protein
103514786	305.565	188.971	252.296	170.618	176.547	147.191	248.944	164.785	0.594629	0.0445393	0.999967	DNA repair and recombination protein RAD54-like
novel.7352	475.09	247.719	230.824	308.877	111.086	68.4849	317.878	162.816	0.964224	0.0446059	0.999967	- && - && -
103523313	163.247	71.4762	52.7853	41.1836	52.5673	59.2855	95.8361	51.0121	0.907157	0.0446788	0.999967	poly(A) RNA polymerase cid11
103504813	15884.1	11026.9	12333.9	11156.8	7451.67	8422.62	13081.6	9010.37	0.537866	0.044719	0.999967	gelsolin-like
103524839	2.09291	1.95825	6.26267	20.5918	11.902	5.11082	3.43794	12.5349	-1.84954	0.0447891	0.999967	RING-box protein pip1-like
novel.3379	29.3007	22.5199	22.3667	9.80561	12.8939	11.2438	24.7291	11.3144	1.1263	0.0448053	0.999967	- && - && -
novel.546	94.1809	73.4345	50.1013	50.0086	316.396	95.0612	72.5722	153.822	-1.08526	0.0448402	0.999967	- && - && -
novel.4082	9.41809	6.85388	8.94667	1.96112	1.98367	2.04433	8.40621	1.99637	2.07406	0.0448779	0.999967	- && - && -
103516685	25.1149	28.3947	15.2093	43.1447	41.6571	43.953	22.9063	42.9183	-0.910501	0.0449	0.999967	uncharacterized LOC103516685
novel.272	94.1809	55.8102	50.996	32.3585	35.7061	44.9752	66.9957	37.6799	0.82809	0.0449148	0.999967	- && - && -
novel.8044	243.824	285.905	241.56	386.341	379.873	332.203	257.096	366.139	-0.510248	0.0449542	0.999967	- && - && PF00435:Spectrin repeat
novel.9610	1.04645	0.979126	1.78933	7.84449	11.902	2.04433	1.27164	7.26362	-2.50356	0.0450149	0.999967	- && Q5RKH7.1 RecName: Full=Solute carrier family 35 member F6; AltName: Full=ANT2-binding protein; Short=ANT2BP; AltName: Full=Transport and Golgi organization 9 homolog; Flags: Precursor && -
novel.4419	42.9046	29.3738	63.5213	29.4168	17.8531	22.4876	45.2666	23.2525	0.963171	0.0450511	0.999967	- && - && -
novel.6063	797.398	641.328	836.513	509.892	616.922	467.129	758.413	531.314	0.513428	0.0450547	0.999967	- && - && -
novel.78	1.04645	7.83301	6.26267	1.96112	0.991836	71.5514	5.04738	24.8348	-2.29044	0.045071	0.999967	- && - && -
103509619	2552.3	1071.16	1593.4	1677.74	617.914	616.364	1738.96	970.673	0.841004	0.0450907	0.999967	ATP-binding cassette sub-family G member 4%2C transcript variant X5
113469849	174.758	78.3301	67.1	71.5809	52.5673	53.1525	106.729	59.1003	0.849724	0.0451667	0.999967	uncharacterized LOC113469849
novel.9707	0	1.95825	3.57867	3.92224	12.8939	10.2216	1.84564	9.01258	-2.25387	0.0451677	0.999967	- && - && -
113466213	15.6968	11.7495	23.2613	40.203	29.7551	32.7092	16.9026	34.2224	-1.01268	0.0451985	0.999967	uncharacterized LOC113466213
108253449	81.6234	99.8709	127.043	196.112	169.604	122.66	102.846	162.792	-0.660956	0.0452	0.999967	uncharacterized LOC108253449
novel.502	13.6039	25.4573	13.42	7.84449	6.94285	5.11082	17.4937	6.63272	1.39706	0.0452046	0.999967	- && - && -
108254623	146.504	86.1631	100.203	83.3477	48.6	67.4628	110.956	66.4701	0.737682	0.0452275	0.999967	uncharacterized LOC108254623%2C transcript variant X2
novel.1950	11.511	14.6869	16.104	4.9028	4.95918	5.11082	14.1006	4.99093	1.50101	0.0452322	0.999967	- && - && -
103514340	13.6039	1.95825	5.368	23.5335	18.8449	15.3324	6.97672	19.2369	-1.47703	0.0453164	0.999967	uncharacterized LOC103514340
113467745	334.865	150.785	126.148	171.598	86.2898	75.6401	203.933	111.176	0.87344	0.0453222	0.999967	uncharacterized LOC113467745
103505169	165.34	143.932	207.563	108.842	116.045	117.549	172.278	114.145	0.594862	0.0453327	0.999967	coiled-coil domain-containing protein 137-like%2C transcript variant X2
113465884	19.8826	28.3947	25.9453	38.2419	39.6735	60.3076	24.7409	46.0743	-0.894017	0.0453507	0.999967	uncharacterized LOC113465884
103520636	33.4865	21.5408	25.0507	66.6781	34.7143	48.0417	26.6927	49.8114	-0.90295	0.0453792	0.999967	ubiquitin carboxyl-terminal hydrolase 10-like
103511752	229.173	198.763	219.193	340.255	387.808	237.142	215.71	321.735	-0.577101	0.0453971	0.999967	ras-related protein Rab-11A
103507066	294.054	136.099	325.659	589.317	598.077	192.167	251.937	459.854	-0.868085	0.0454688	0.999967	uncharacterized LOC103507066%2C transcript variant X1
113473219	3.13936	0.979126	1.78933	13.7279	5.95102	6.13298	1.96927	8.60395	-2.13996	0.0456462	0.999967	uncharacterized LOC113473219
103508068	52.3227	33.2903	61.732	106.881	136.873	38.8422	49.115	94.1989	-0.939137	0.0456709	0.999967	uncharacterized LOC103508068
103507221	5.23227	5.87476	12.5253	1.96112	0.991836	2.04433	7.87745	1.66576	2.24929	0.0456753	0.999967	myotubularin-related protein 2-like
103513433	381.956	365.214	793.569	394.185	318.379	218.743	513.58	310.436	0.726724	0.0457109	0.999967	eukaryotic translation initiation factor 2 subunit 3-like
103512752	280.45	375.005	308.66	265.732	972.991	452.818	321.372	563.847	-0.810997	0.0457164	0.999967	deoxynucleoside triphosphate triphosphohydrolase SAMHD1
103507681	404.978	235.969	412.441	678.548	820.249	291.317	351.13	596.704	-0.765087	0.045718	0.999967	chorion class high-cysteine HCB protein 13-like
113466578	3.13936	1.95825	2.684	7.84449	7.93469	13.2881	2.59387	9.6891	-1.90246	0.0457318	0.999967	cadherin-23-like
103520886	17.7897	23.499	19.6827	34.3196	58.5183	27.5984	20.3238	40.1455	-0.981941	0.0457903	0.999967	uncharacterized LOC103520886
103523215	58.6014	59.7267	19.6827	101.978	76.3714	75.6401	46.0036	84.6633	-0.885035	0.0458624	0.999967	uncharacterized LOC103523215
113465707	940.762	422.983	382.917	347.119	361.028	361.846	582.221	356.664	0.706361	0.0458726	0.999967	uncharacterized LOC113465707
103506580	34.533	25.4573	33.9973	58.8337	62.4857	43.953	31.3292	55.0908	-0.814762	0.0458876	0.999967	zinc finger matrin-type protein 2-like%2C transcript variant X3
103519301	91.0415	91.0587	119.885	175.52	153.735	132.881	100.662	154.045	-0.612553	0.0459035	0.999967	histone-lysine N-methyltransferase SMYD3%2C transcript variant X2
novel.5443	9.41809	4.89563	8.94667	30.3974	16.8612	12.266	7.75346	19.8415	-1.35717	0.0459079	0.999967	- && - && -
113470787	0	0	0	0.980561	0.991836	8.17731	0	3.38323	-4.23988	0.0459225	0.999967	UDP-N-acetylglucosamine--peptide N-acetylglucosaminyltransferase 110 kDa subunit-like
103516112	509.623	761.76	526.959	886.427	1155.49	674.628	599.447	905.515	-0.59517	0.0459305	0.999967	cytochrome P450 6k1-like%2C transcript variant X2
novel.3024	8.37163	2.93738	0	0	0	0	3.76967	0	4.35158	0.0460811	0.999967	- && - && -
103508263	133.946	149.806	133.305	78.4449	94.2245	102.216	139.019	91.6285	0.601756	0.0461284	0.999967	tRNA (adenine(37)-N6)-methyltransferase-like
103509807	40.8117	73.4345	45.628	56.8725	103.151	122.66	53.2914	94.2277	-0.821426	0.0461935	0.999967	leucine-rich PPR motif-containing protein%2C mitochondrial-like
103511148	348.469	606.079	516.223	921.727	684.367	617.387	490.257	741.16	-0.595965	0.0462064	0.999967	NADH dehydrogenase [ubiquinone] iron-sulfur protein 7%2C mitochondrial-like
113467028	0	0	0	3.92224	6.94285	0	0	3.6217	-4.34278	0.0463884	0.999967	uncharacterized LOC113467028
103521947	288.821	114.558	113.623	105.901	92.2408	99.1498	172.334	99.0971	0.796425	0.0464008	0.999967	uncharacterized LOC103521947
103522075	19.8826	9.79126	25.0507	24.514	53.5592	36.7979	18.2415	38.2904	-1.06645	0.0464862	0.999967	fructose-1%2C6-bisphosphatase 1-like
103510534	139.178	151.765	171.776	94.1338	121.996	87.906	154.24	101.345	0.606448	0.0465831	0.999967	U3 small nucleolar ribonucleoprotein protein MPP10-like
103506974	128.714	107.704	127.043	64.717	64.4694	100.172	121.153	76.4528	0.665036	0.0466141	0.999967	general transcription factor 3C polypeptide 5-like
novel.9223	55.4621	39.1651	34.892	27.4557	26.7796	10.2216	43.173	21.4856	1.00227	0.04664	0.999967	- && P04323.1 RecName: Full=Retrovirus-related Pol polyprotein from transposon 17.6; Includes: RecName: Full=Protease; Includes: RecName: Full=Reverse transcriptase; Includes: RecName: Full=Endonuclease && -
103507254	643.569	710.846	571.692	403.011	461.204	503.926	642.036	456.047	0.493416	0.0467584	0.999967	uncharacterized LOC103507254
103508046	7.32518	5.87476	15.2093	26.4751	40.6653	8.17731	9.46976	25.1059	-1.39916	0.0468785	0.999967	uncharacterized LOC103508046
113466512	168.479	132.182	75.152	252.985	237.049	137.992	125.271	209.342	-0.743245	0.0470134	0.999967	patched domain-containing protein 1-like
103519415	195.687	162.535	232.613	165.715	113.069	102.216	196.945	127	0.633026	0.0470298	0.999967	zinc finger protein 26-like%2C transcript variant X1
103511003	116.156	70.4971	124.359	80.406	48.6	56.219	103.671	61.7417	0.747659	0.0471128	0.999967	tRNA (guanine(10)-N2)-methyltransferase homolog%2C transcript variant X2
novel.276	39.7653	28.3947	36.6813	86.2894	83.3143	29.6427	34.9471	66.4154	-0.927725	0.0471366	0.999967	- && - && -
103516745	78.4841	36.2277	84.0987	127.473	201.343	54.1746	66.2701	127.663	-0.945867	0.0471714	0.999967	uncharacterized LOC103516745
103520078	193.594	412.212	196.827	260.829	468.147	656.229	267.544	461.735	-0.787184	0.0472095	0.999967	putative fatty acyl-CoA reductase CG5065
113465578	16.7433	17.6243	13.42	4.9028	4.95918	8.17731	15.9292	6.0131	1.40634	0.0472533	0.999967	uncharacterized LOC113465578
103507615	94.1809	111.62	119.885	51.9697	85.2979	66.4406	108.562	67.9028	0.678106	0.0473145	0.999967	histone-lysine N-methyltransferase PRDM9-like
103524768	4041.41	7254.35	3735.23	7921.95	7760.13	6987.51	5010.33	7556.53	-0.592834	0.0473211	0.999967	titin
novel.4047	2.09291	8.81214	8.94667	22.5529	15.8694	15.3324	6.61724	17.9182	-1.42479	0.0473328	0.999967	- && - && -
113467286	523.227	233.032	264.821	212.782	209.277	214.654	340.36	212.238	0.680464	0.0473476	0.999967	uncharacterized LOC113467286
103517605	2.09291	1.95825	5.368	9.80561	8.92653	14.3103	3.13972	11.0141	-1.79167	0.0473678	0.999967	CUGBP Elav-like family member 6
113466567	7.32518	5.87476	0.894667	23.5335	11.902	9.19947	4.6982	14.8783	-1.6832	0.0473701	0.999967	protein GDAP2 homolog
103521913	10.4645	0	4.47333	0	0.991836	0	4.97929	0.330612	3.79508	0.0474029	0.999967	uncharacterized LOC103521913
103520971	162.2	140.994	211.141	140.22	92.2408	97.1055	171.445	109.855	0.642646	0.0475165	0.999967	DNA polymerase epsilon subunit 2
108252095	5.23227	6.85388	15.2093	31.3779	15.8694	20.4433	9.0985	22.5635	-1.29767	0.047543	0.999967	uncharacterized LOC108252095
113471556	7.32518	5.87476	16.104	21.5723	36.6979	14.3103	9.76798	24.1935	-1.29886	0.0476015	0.999967	uncharacterized LOC113471556
113470782	1.04645	0	0.894667	0.980561	7.93469	8.17731	0.64704	5.69752	-3.13846	0.0476221	0.999967	transmembrane protein 104-like
novel.7504	41.8582	82.2466	86.7827	100.017	126.955	122.66	70.2958	116.544	-0.726006	0.0476375	0.999967	- && P12276.5 RecName: Full=Fatty acid synthase; Includes: RecName: Full=[Acyl-carrier-protein] S-acetyltransferase; Includes: RecName: Full=[Acyl-carrier-protein] S-malonyltransferase; Includes: RecName: Full=3-oxoacyl-[acyl-carrier-protein] synthase; In
103523334	10.4645	0.979126	7.15733	15.689	24.7959	13.2881	6.20033	17.9243	-1.53705	0.0476449	0.999967	leucine-rich PPR motif-containing protein%2C mitochondrial-like
113466367	105.692	47.9772	145.831	55.892	54.551	57.2411	99.8332	55.8947	0.83821	0.0476544	0.999967	uncharacterized LOC113466367
novel.2762	8.37163	0.979126	0.894667	0	0	0	3.41514	0	4.20799	0.0476803	0.999967	- && - && -
103507006	1334.23	3442.61	1670.34	2967.18	3749.14	3665.48	2149.06	3460.6	-0.687294	0.0477535	0.999967	GTP cyclohydrolase 1%2C transcript variant X1
novel.7797	6.27872	5.87476	8.052	16.6695	8.92653	28.6206	6.73516	18.0722	-1.41881	0.0478175	0.999967	- && P10394.1 RecName: Full=Retrovirus-related Pol polyprotein from transposon 412; Includes: RecName: Full=Protease; Includes: RecName: Full=Reverse transcriptase; Includes: RecName: Full=Endonuclease && -
novel.1207	1376.09	588.455	648.633	694.237	464.179	434.419	871.058	530.945	0.713761	0.0478415	0.999967	- && - && -
103507914	0	0	0.894667	0.980561	7.93469	4.08865	0.298222	4.33463	-3.63812	0.0480054	0.999967	uncharacterized LOC103507914
103519535	877.975	1397.21	1186.33	2546.52	1553.22	1266.46	1153.84	1788.73	-0.632441	0.0480102	0.999967	ABC transporter G family member 20
103511493	505.437	655.035	677.263	345.157	447.318	481.439	612.579	424.638	0.529111	0.048051	0.999967	vitamin K epoxide reductase complex subunit 1-like protein 1%2C transcript variant X3
103524424	32.4401	11.7495	6.26267	59.8142	47.6081	15.3324	16.8174	40.9183	-1.294	0.0480555	0.999967	uncharacterized LOC103524424
113469228	21.9755	34.2694	31.3133	3.92224	17.8531	16.3546	29.1861	12.71	1.20301	0.0480651	0.999967	uncharacterized LOC113469228
103512652	24.0684	17.6243	16.104	59.8142	53.5592	13.2881	19.2656	42.2205	-1.13625	0.048122	0.999967	uncharacterized LOC103512652
113467552	40.8117	82.2466	70.6787	94.1338	129.931	98.1277	64.579	107.397	-0.7315	0.0481483	0.999967	uncharacterized LOC113467552
novel.6613	49.1833	13.7078	33.9973	14.7084	7.93469	19.4211	32.2961	14.0214	1.20322	0.0481596	0.999967	- && - && -
novel.4418	30.3472	26.4364	42.0493	16.6695	14.8775	18.3989	32.9443	16.6487	0.987639	0.0482048	0.999967	- && - && -
103511152	4.18582	23.499	22.3667	29.4168	64.4694	24.5319	16.6838	39.4727	-1.23524	0.0482547	0.999967	elongation of very long chain fatty acids protein AAEL008004-like
103522810	2.09291	2.93738	6.26267	25.4946	6.94285	7.15514	3.76432	13.1975	-1.7957	0.0483706	0.999967	uncharacterized LOC103522810
103522449	0	0.979126	0.894667	11.7667	1.98367	3.06649	0.624598	5.60563	-3.13727	0.048415	0.999967	V-type proton ATPase 116 kDa subunit a-like
103510427	189.408	104.767	161.04	98.0561	104.143	86.8839	151.738	96.3609	0.654401	0.0484184	0.999967	uncharacterized LOC103510427%2C transcript variant X2
novel.1160	195.687	97.9126	98.4133	89.231	74.3877	71.5514	130.671	78.3901	0.734887	0.0484474	0.999967	- && - && -
103508186	3291.1	2695.53	3470.41	2657.32	1809.11	2201.74	3152.35	2222.72	0.504105	0.0484583	0.999967	phenoloxidase-activating factor 2-like
103513259	155.922	141.973	70.6787	241.218	218.204	147.191	122.858	202.204	-0.721255	0.0485496	0.999967	uncharacterized LOC103513259%2C transcript variant X1
103521195	93.1344	36.2277	31.3133	47.0669	174.563	104.261	53.5585	108.63	-1.02396	0.048552	0.999967	uncharacterized LOC103521195%2C transcript variant X4
103506513	92.088	130.224	94.8347	48.0475	74.3877	73.5957	105.715	65.3437	0.694601	0.0486261	0.999967	GDP-fucose protein O-fucosyltransferase 1-like
103519099	30.3472	31.332	17.8933	45.1058	51.5755	47.0195	26.5242	47.9003	-0.857455	0.0486389	0.999967	basement membrane-specific heparan sulfate proteoglycan core protein-like
novel.4233	193.594	206.596	244.244	125.512	165.637	146.169	214.811	145.773	0.560157	0.04868	0.999967	- && - && -
103513673	65.9266	99.8709	51.8907	292.207	60.502	87.906	72.5627	146.872	-1.01827	0.0486874	0.999967	ubiquinone biosynthesis O-methyltransferase%2C mitochondrial
novel.3782	42.9046	31.332	26.84	20.5918	13.8857	16.3546	33.6922	16.944	0.988067	0.0486898	0.999967	- && - && -
103505592	486.601	338.778	453.596	340.255	248.951	286.206	426.325	291.804	0.546799	0.0487249	0.999967	nuclear pore complex protein Nup93-like
novel.5051	213.477	85.184	104.676	83.3477	82.3224	69.5071	134.446	78.3924	0.776102	0.0487434	0.999967	- && - && -
novel.1610	33.4865	12.7286	31.3133	10.7862	13.8857	9.19947	25.8428	11.2904	1.19379	0.0487753	0.999967	- && - && -
103510305	23.022	15.666	26.84	17.6501	2.97551	2.04433	21.8427	7.55664	1.52729	0.0488497	0.999967	transcription initiation factor TFIID subunit 3
103512309	12.5574	46.9981	20.5773	37.2613	43.6408	87.906	26.7109	56.2694	-1.07279	0.0489162	0.999967	cGMP-dependent protein kinase%2C isozyme 1-like
103513191	145.457	187.992	233.508	288.285	307.469	248.386	188.986	281.38	-0.572895	0.0489728	0.999967	protein kinase C and casein kinase substrate in neurons protein 1-like
113473634	78.4841	110.641	81.4147	183.365	174.563	87.906	90.18	148.611	-0.721158	0.0489822	0.999967	dentin sialophosphoprotein-like
103510779	1088.31	900.796	1257.9	883.485	670.481	731.869	1082.34	761.945	0.506475	0.0490676	0.999967	uncharacterized LOC103510779
113466253	24.0684	8.81214	15.2093	34.3196	34.7143	29.6427	16.03	32.8922	-1.04243	0.0490765	0.999967	papilin-like
103524435	388.234	157.639	189.669	164.734	113.069	161.502	245.181	146.435	0.742507	0.049078	0.999967	carboxypeptidase A2
113470381	0	0	0.894667	11.7667	2.97551	0	0.298222	4.91408	-3.8221	0.0491692	0.999967	methyl farnesoate epoxidase-like
103518330	110.924	243.802	157.461	227.49	262.837	326.07	170.729	272.132	-0.671873	0.0491829	0.999967	uncharacterized LOC103518330
103523675	420.675	272.197	352.499	198.073	250.935	258.607	348.457	235.872	0.562832	0.0491958	0.999967	eukaryotic translation initiation factor 3 subunit B-like
103521015	2.09291	20.5617	10.736	7.84449	40.6653	45.9973	11.1302	31.5024	-1.49519	0.0492052	0.999967	fatty acid synthase-like
novel.4630	1961.06	1537.23	864.248	1673.82	2298.08	2952.01	1454.18	2307.97	-0.666623	0.0492785	0.999967	- && - && -
103517003	309.75	248.698	181.617	507.931	313.42	321.981	246.689	381.111	-0.628703	0.0492805	0.999967	long-chain fatty acid transport protein 1-like
103505616	79.5305	85.184	110.939	167.676	98.1918	175.812	91.8844	147.227	-0.678392	0.0493026	0.999967	zingipain-2-like
103509080	28.2543	52.8728	58.1533	78.4449	71.4122	87.906	46.4268	79.2544	-0.767026	0.0493082	0.999967	GRB10-interacting GYF protein 1
103509779	1167.84	1188.66	925.98	1705.2	1498.66	1369.7	1094.16	1524.52	-0.478743	0.0493434	0.999967	mucin-5AC
103511151	235.452	166.451	214.72	138.259	98.1918	164.568	205.541	133.673	0.620846	0.0494122	0.999967	uncharacterized LOC103511151
novel.9500	0	0	0	1.96112	2.97551	4.08865	0	3.00843	-4.07247	0.049443	0.999967	- && - && -
103524427	0	0	0	1.96112	2.97551	4.08865	0	3.00843	-4.07247	0.049443	0.999967	laccase-2-like
novel.8099	0	0	0	2.94168	1.98367	4.08865	0	3.00467	-4.07092	0.0495852	0.999967	- && - && -
103507589	531.599	795.051	673.684	859.952	955.138	1029.32	666.778	948.136	-0.507634	0.0495902	0.999967	tyrosine-protein phosphatase 10D
novel.2419	9.41809	0	1.78933	0	0	0	3.73581	0	4.3398	0.0496302	0.999967	- && - && -
103508605	793.212	886.109	737.205	1869.93	1334.02	670.539	805.509	1291.5	-0.681198	0.0496811	0.999967	facilitated trehalose transporter Tret1-like
103507568	32.4401	29.3738	35.7867	10.7862	20.8286	17.3768	32.5335	16.3305	0.995964	0.0497385	0.999967	caspase-1-like
novel.1453	131.853	92.0379	110.044	71.5809	56.5347	82.7952	111.312	70.3036	0.662628	0.0497393	0.999967	- && - && -
113468297	165.34	197.784	163.724	587.356	257.877	123.682	175.616	322.972	-0.87931	0.0498453	0.999967	uncharacterized LOC113468297
novel.8144	131.853	112.6	136.884	252.004	139.849	196.255	127.112	196.036	-0.62492	0.0499128	0.999967	- && - && -
113468035	13.6039	2.93738	3.57867	0.980561	0	2.04433	6.70665	1.0083	2.73386	0.0499197	0.999967	uncharacterized LOC113468035
103512574	11.511	11.7495	8.052	4.9028	1.98367	2.04433	10.4375	2.97693	1.80368	0.0499485	0.999967	guanine deaminase-like
113467281	19.8826	6.85388	15.2093	5.88337	2.97551	5.11082	13.9819	4.65656	1.58444	0.0499603	0.999967	uncharacterized LOC113467281
novel.7007	48.1369	78.3301	80.52	123.551	102.159	105.283	68.9957	110.331	-0.674686	0.0499656	0.999967	- && Q960V3.1 RecName: Full=Trafficking kinesin-binding protein milt; Short=Protein milton && -
113472249	30.3472	36.2277	15.2093	14.7084	4.95918	15.3324	27.2614	11.6667	1.22221	0.0499872	0.999967	uncharacterized LOC113472249
